# Supplementary material for: 2-(6-Phenyl-7H-1,2,4-triazolo[3,4-b][1,3,4]thia­diazin-3-yl)-1,3-benzothia­zole
Source: Acta Crystallogr Sect E Struct Rep Online. 2011 Sep 14;67(Pt 10):o2610. doi: 10.1107/S1600536811036452 (PMC3201480; doi:10.1107/S1600536811036452)
Supplement: Supplementary file 2 [file e-67-o2610-Isup2.hkl]

# 
# h,k,l, Fc-squared, Fo-squared, sigma(Fo-squared) and status flag 
# 
data_I
_shelx_title '  P21212' 
_shelx_refln_list_code          4 
_shelx_F_calc_maximum      241.57 
_exptl_crystal_F_000       720.00 
_reflns_d_resolution_high  0.8001 
 
loop_ 
 _symmetry_equiv_pos_as_xyz 
 'x, y, z' 
 '-x, -y, z' 
 '-x+1/2, y+1/2, -z' 
 'x+1/2, -y+1/2, -z' 
 
_cell_length_a    12.1437 
_cell_length_b    21.2950 
_cell_length_c     5.7946 
_cell_angle_alpha  90.000 
_cell_angle_beta   90.000 
_cell_angle_gamma  90.000 
 
_shelx_F_squared_multiplier     1.000 
 
loop_ 
 _refln_index_h 
 _refln_index_k 
 _refln_index_l 
 _refln_F_squared_calc 
 _refln_F_squared_meas 
 _refln_F_squared_sigma 
 _refln_observed_status 
   2   0   0     4341.12     4683.63    109.69 o 
   4   0   0      110.43      119.10      9.21 o 
   6   0   0      552.62      524.17     25.48 o 
   8   0   0      296.08      305.12     22.92 o 
  10   0   0     1586.55     1596.00     70.18 o 
  12   0   0     2268.77     2482.72     89.75 o 
  14   0   0       47.70       47.81      9.49 o 
   1   1   0     1961.39     2026.11     33.76 o 
   2   1   0     3685.98     3741.52     62.76 o 
   3   1   0       42.70       45.26      3.70 o 
   4   1   0       46.67       60.46      4.73 o 
   5   1   0       78.60       63.63      5.54 o 
   6   1   0        1.41        2.27      3.16 o 
   7   1   0      666.19      663.84     22.66 o 
   8   1   0      705.56      679.50     25.06 o 
   9   1   0       68.32       66.13      9.40 o 
  10   1   0    10155.46     9446.85    180.37 o 
  11   1   0      725.65      691.36     31.50 o 
  12   1   0       43.12       64.60      9.10 o 
  13   1   0       87.61       99.78     10.19 o 
  14   1   0       57.63       50.55      9.71 o 
  15   1   0      153.61      147.83     10.94 o 
   1   2   0     2947.67     2934.50    105.54 o 
   2   2   0     5690.21     5640.14     92.65 o 
   3   2   0        6.85       13.26      2.63 o 
   4   2   0     3512.39     3554.57    165.71 o 
   5   2   0        1.22        6.07      3.94 o 
   6   2   0      277.34      231.12     15.35 o 
   7   2   0      224.63      177.13     11.15 o 
   8   2   0      448.09      405.99     26.37 o 
   9   2   0     1161.53     1115.72     36.82 o 
  10   2   0     1323.23     1312.31     43.60 o 
  11   2   0      233.80      229.38     14.34 o 
  12   2   0       97.61      106.57     11.24 o 
  13   2   0       21.35       19.85      7.43 o 
  14   2   0      132.00      112.15     21.00 o 
  15   2   0       39.42       44.62      6.45 o 
   1   3   0     2622.59     2453.09     57.36 o 
   2   3   0     4532.46     4217.64     75.35 o 
   3   3   0        4.65       13.62      5.32 o 
   4   3   0     5295.21     5262.49    155.58 o 
   5   3   0      117.02       97.52     10.86 o 
   6   3   0       47.10       85.94      7.09 o 
   7   3   0        6.24        5.69      3.91 o 
   8   3   0      170.60      176.15     17.17 o 
   9   3   0      498.82      505.11     23.53 o 
  10   3   0     1144.48     1261.58     42.08 o 
  11   3   0      443.62      504.33     20.83 o 
  12   3   0     1400.48     1406.61    162.42 o 
  13   3   0       64.98       64.52     11.04 o 
  14   3   0      991.40      908.03    179.64 o 
  15   3   0        1.00       -2.73      2.94 o 
   0   4   0      669.29      688.75     20.28 o 
   1   4   0     5241.55     4855.52     79.31 o 
   2   4   0     2296.23     2008.27     72.52 o 
   3   4   0     2998.90     2764.97     49.85 o 
   4   4   0        8.27       23.76      3.53 o 
   5   4   0       64.41       78.83      6.15 o 
   6   4   0     1884.13     1879.03     42.06 o 
   7   4   0        0.65        3.05      5.24 o 
   8   4   0     3555.52     3231.29     99.42 o 
   9   4   0      110.57       97.61     10.60 o 
  10   4   0        6.49       15.23      7.28 o 
  11   4   0      327.69      375.69     29.65 o 
  12   4   0       10.25       13.29      6.07 o 
  13   4   0        1.75       -3.93      8.07 o 
  14   4   0       60.35       60.11     11.16 o 
   1   5   0     3750.64     3591.79     49.83 o 
   2   5   0     1711.07     1621.40     41.59 o 
   3   5   0      641.18      671.73     16.48 o 
   4   5   0       46.68       56.29      4.64 o 
   5   5   0      827.75      794.08     21.51 o 
   6   5   0      172.78      200.30     15.02 o 
   7   5   0       17.57       40.36      8.08 o 
   8   5   0     1311.41     1153.60     48.42 o 
   9   5   0      260.12      283.05     18.90 o 
  10   5   0       71.24       79.59      8.26 o 
  11   5   0       88.63      107.24     16.42 o 
  12   5   0      240.52      244.80     60.69 o 
  13   5   0       14.58       10.97      4.14 o 
  14   5   0        3.35        4.69      5.29 o 
   0   6   0       15.67       18.72      1.78 o 
   1   6   0     7048.71     6746.15    144.85 o 
   2   6   0     6192.98     6121.43     84.00 o 
   3   6   0     1803.86     1826.23     35.79 o 
   4   6   0       19.48       18.34      3.18 o 
   5   6   0      176.01      182.05      9.20 o 
   6   6   0       15.50       22.36      5.97 o 
   7   6   0      117.78      113.55      9.04 o 
   8   6   0       17.68       30.41      5.81 o 
   9   6   0      258.25      256.94     11.16 o 
  10   6   0     2808.58     2913.44     57.27 o 
  11   6   0      742.69      821.72     44.93 o 
  12   6   0       13.08       16.34      9.90 o 
  13   6   0       33.88       22.65      8.80 o 
  14   6   0      424.42      516.30     26.53 o 
   1   7   0     3255.64     2884.97     40.80 o 
   2   7   0       21.92       27.58      2.75 o 
   3   7   0      473.84      488.79     11.62 o 
   4   7   0        1.14        0.47      2.17 o 
   5   7   0     3484.01     3959.49     73.88 o 
   6   7   0      905.41      948.52     26.38 o 
   7   7   0      931.24      893.41     27.24 o 
   8   7   0      203.02      190.33     10.18 o 
   9   7   0        7.51       26.69      6.06 o 
  10   7   0       37.46       35.87     10.73 o 
  11   7   0     2475.80     2729.84     95.43 o 
  12   7   0      330.07      393.89     29.31 o 
  13   7   0      233.76      267.74     21.39 o 
  14   7   0      159.50      177.33     14.28 o 
   0   8   0      554.95      532.08     15.18 o 
   1   8   0     1889.65     1863.76     23.54 o 
   2   8   0       98.59      100.89      5.73 o 
   3   8   0        0.99        5.61      1.91 o 
   4   8   0     2393.31     2428.84     40.05 o 
   5   8   0     3435.32     3891.51     67.78 o 
   6   8   0     3540.60     3354.19    124.87 o 
   7   8   0      778.00      794.41     26.97 o 
   8   8   0      482.12      470.78     20.64 o 
   9   8   0     1272.66     1327.00     28.28 o 
  10   8   0       35.50       49.14     12.25 o 
  11   8   0      197.28      233.71     23.48 o 
  12   8   0        6.32        9.07      7.49 o 
  13   8   0       58.12       66.61     10.69 o 
  14   8   0        0.90        3.24      3.86 o 
   1   9   0      163.72      162.64      6.04 o 
   2   9   0     2282.13     2111.25     62.19 o 
   3   9   0        2.84        2.94      3.89 o 
   4   9   0     1911.60     2041.21     68.52 o 
   5   9   0      311.67      295.96     17.92 o 
   6   9   0      453.21      426.24     18.62 o 
   7   9   0      803.21      814.06     28.54 o 
   8   9   0       10.37        5.16      4.97 o 
   9   9   0      319.01      312.62     14.98 o 
  10   9   0       57.33       62.73     13.42 o 
  11   9   0        1.83       -7.66      7.76 o 
  12   9   0      139.85      137.80     16.81 o 
  13   9   0      156.96      178.97     15.89 o 
  14   9   0      920.01      936.58     32.66 o 
   0  10   0      741.96      693.55     19.80 o 
   1  10   0       90.15       80.85      6.70 o 
   2  10   0     3670.19     3551.75     69.58 o 
   3  10   0     2007.43     2036.28     46.08 o 
   4  10   0      530.34      507.98     27.89 o 
   5  10   0     3644.83     3982.83     81.24 o 
   6  10   0     1211.40     1294.29     39.16 o 
   7  10   0     1012.78     1095.59     30.73 o 
   8  10   0      286.85      295.58     12.04 o 
   9  10   0       13.03       20.20      8.31 o 
  10  10   0      231.34      227.03     22.38 o 
  11  10   0      781.30      782.65     37.71 o 
  12  10   0       24.77       29.57      8.73 o 
  13  10   0      298.08      304.76     19.40 o 
  14  10   0        0.05        2.20      3.16 o 
   1  11   0        5.65       11.24      3.08 o 
   2  11   0        5.02       18.47      8.79 o 
   3  11   0       28.35       47.07      8.85 o 
   4  11   0      133.69      140.43     10.87 o 
   5  11   0     5575.36     5921.17    113.84 o 
   6  11   0      525.74      546.84     22.93 o 
   7  11   0      268.54      242.57     10.57 o 
   8  11   0      647.15      687.35     19.53 o 
   9  11   0       89.39       82.20      9.61 o 
  10  11   0     1985.48     2009.68     52.20 o 
  11  11   0       37.67       29.69      9.38 o 
  12  11   0      582.03      573.64     30.68 o 
  13  11   0      296.78      317.42     18.32 o 
   0  12   0     5882.37     5772.21    104.74 o 
   1  12   0      131.61      123.17      7.22 o 
   2  12   0     2188.86     2114.40     49.82 o 
   3  12   0      205.35      203.32     12.56 o 
   4  12   0      273.51      326.94     22.72 o 
   5  12   0      977.04     1048.28     47.21 o 
   6  12   0       67.82       69.20      6.18 o 
   7  12   0      162.75      153.02      8.90 o 
   8  12   0      298.93      290.29     13.77 o 
   9  12   0     1197.57     1178.59     37.03 o 
  10  12   0        3.28       13.86      5.49 o 
  11  12   0       13.92       19.18      8.30 o 
  12  12   0      736.69      795.82     34.87 o 
  13  12   0        2.58       -2.66      2.66 o 
   1  13   0     3550.03     3499.22     58.20 o 
   2  13   0      291.44      321.10     14.90 o 
   3  13   0      150.77      153.71     15.84 o 
   4  13   0      185.05      186.12     13.18 o 
   5  13   0      134.90      163.77     11.21 o 
   6  13   0       29.76       34.80      5.66 o 
   7  13   0       62.96       52.17     10.26 o 
   8  13   0       32.69       42.61      7.79 o 
   9  13   0        5.39        5.06     13.08 o 
  10  13   0      301.90      272.42     15.14 o 
  11  13   0      370.19      386.47     23.92 o 
  12  13   0      544.26      529.33     18.48 o 
  13  13   0      513.80      523.50     22.26 o 
   0  14   0       51.62       55.81     10.34 o 
   1  14   0       66.70       74.96      7.44 o 
   2  14   0        2.69        3.62      3.61 o 
   3  14   0      374.57      406.68     18.25 o 
   4  14   0      473.60      472.01     11.65 o 
   5  14   0      436.25      445.37     14.05 o 
   6  14   0     1982.75     2036.91     44.19 o 
   7  14   0      176.71      156.33     13.06 o 
   8  14   0      220.57      239.95     18.25 o 
   9  14   0      477.98      501.78     31.10 o 
  10  14   0        4.89       13.23      6.52 o 
  11  14   0      746.62      758.74     37.84 o 
  12  14   0       70.66       68.40      9.89 o 
   1  15   0       77.59       68.13     11.90 o 
   2  15   0      761.79      762.25     17.60 o 
   3  15   0      752.54      744.07     16.29 o 
   4  15   0      707.69      724.33     16.62 o 
   5  15   0      688.75      728.52     20.46 o 
   6  15   0      189.25      218.21     12.81 o 
   7  15   0      314.80      345.25     15.77 o 
   8  15   0      646.35      614.02     36.94 o 
   9  15   0      221.17      208.48     14.41 o 
  10  15   0      155.37      140.70     10.54 o 
  11  15   0      145.86      145.39     15.30 o 
  12  15   0      178.78      211.44     14.35 o 
   0  16   0     2432.10     2419.84     47.22 o 
   1  16   0      218.64      220.25      9.36 o 
   2  16   0        9.28       12.15      3.80 o 
   3  16   0     1515.60     1562.43     26.28 o 
   4  16   0       76.80       77.64      6.12 o 
   5  16   0        6.57        2.74      5.07 o 
   6  16   0      119.61      129.21     10.26 o 
   7  16   0        2.92        7.19      4.71 o 
   8  16   0      749.41      752.02     46.58 o 
   9  16   0       78.60       99.56      9.54 o 
  10  16   0        8.83        1.83      7.16 o 
  11  16   0        6.55        6.45      6.08 o 
  12  16   0       47.75       36.77      5.62 o 
   1  17   0      185.49      173.83      8.78 o 
   2  17   0      372.64      399.91     13.37 o 
   3  17   0      321.34      334.34     12.54 o 
   4  17   0     1209.75     1266.55     29.70 o 
   5  17   0       95.78       86.46      8.56 o 
   6  17   0       13.38        5.12      5.02 o 
   7  17   0      303.05      299.56     14.41 o 
   8  17   0      241.85      238.25     35.44 o 
   9  17   0       19.47       17.79      8.68 o 
  10  17   0      284.23      295.14     21.00 o 
  11  17   0       22.07       16.35      5.78 o 
   0  18   0      114.27      125.65      9.56 o 
   1  18   0      170.66      156.04      8.53 o 
   2  18   0     1931.42     1967.08     38.58 o 
   3  18   0      122.20      126.75      9.28 o 
   4  18   0        3.66        1.67      4.73 o 
   5  18   0      224.15      247.30     16.79 o 
   6  18   0      336.42      340.67     19.60 o 
   7  18   0      124.85      133.66     17.38 o 
   8  18   0      745.56      709.22     37.66 o 
   9  18   0      187.45      185.99     17.50 o 
  10  18   0       29.08       29.32      7.62 o 
  11  18   0      421.87      391.31     17.96 o 
   1  19   0     1253.20     1227.17     25.65 o 
   2  19   0      640.13      659.00     20.42 o 
   3  19   0      600.70      639.18     20.25 o 
   4  19   0      228.52      265.01     14.89 o 
   5  19   0      523.11      504.40     24.09 o 
   6  19   0       60.59       40.94     12.32 o 
   7  19   0       42.79       37.54     11.41 o 
   8  19   0       28.02       22.31      8.37 o 
   9  19   0      375.20      346.45     21.92 o 
  10  19   0      243.50      204.15     14.20 o 
   0  20   0      360.23      384.10     22.42 o 
   1  20   0      310.06      326.65     12.68 o 
   2  20   0      247.10      246.76     12.42 o 
   3  20   0      141.64      148.99     10.00 o 
   4  20   0      126.86      122.80     12.56 o 
   5  20   0      235.37      226.55     22.45 o 
   6  20   0     1297.63     1260.95     54.36 o 
   7  20   0       71.42       67.92     12.21 o 
   8  20   0      747.07      729.05     34.21 o 
   9  20   0       15.52       20.85      5.80 o 
   1  21   0       92.95       88.12      8.24 o 
   2  21   0      318.31      317.46     14.24 o 
   3  21   0       44.33       47.94      7.31 o 
   4  21   0      375.58      368.05     29.24 o 
   5  21   0      783.54      766.70     40.63 o 
   6  21   0       92.33       78.44     13.66 o 
   7  21   0     1186.36     1111.21     45.07 o 
   8  21   0        6.96        2.82      4.50 o 
   9  21   0       64.86       63.71      7.80 o 
   0  22   0     1114.02     1167.39     40.33 o 
   1  22   0      283.46      313.46     14.13 o 
   2  22   0      251.61      271.68     12.89 o 
   3  22   0     1103.68     1126.66     30.57 o 
   4  22   0       15.19        4.51      5.29 o 
   5  22   0      739.62      726.24     29.90 o 
   6  22   0       42.33       40.86      6.60 o 
   7  22   0        4.50       -1.38      9.44 o 
   8  22   0       39.80       36.66      6.37 o 
   1  23   0        8.16        9.59      4.92 o 
   2  23   0      371.40      387.35     17.74 o 
   3  23   0     1349.02     1444.29     41.04 o 
   4  23   0      285.64      272.30     18.69 o 
   5  23   0      103.56       94.90      8.58 o 
   6  23   0      208.43      199.23     10.40 o 
   7  23   0      765.89      703.70     28.03 o 
   0  24   0      440.71      412.76     20.33 o 
   1  24   0       37.62       39.84      6.31 o 
   2  24   0        0.97        4.17      4.58 o 
   3  24   0      333.62      310.81     15.64 o 
   4  24   0       54.93       49.36      6.32 o 
   5  24   0        0.11        4.89      3.44 o 
   6  24   0        4.11       -0.25      4.21 o 
   1  25   0      929.82      933.80     69.05 o 
   2  25   0        1.40       -3.83      3.83 o 
   3  25   0        1.51       -3.87      3.87 o 
   4  25   0      219.30      191.82      9.63 o 
   1  26   0      112.12       90.98     10.08 o 
   2  26   0        0.43        1.74      3.78 o 
   0   0   1      334.38      313.17     10.14 o 
   1   0   1      826.18      794.58     16.13 o 
   2   0   1     1134.63     1083.30     30.99 o 
   3   0   1      205.65      222.54     11.52 o 
   4   0   1       99.31      109.10      9.21 o 
   5   0   1      537.99      533.69     23.91 o 
   6   0   1     3361.53     3959.43    107.55 o 
   7   0   1        2.88        9.62      6.57 o 
   8   0   1      499.95      448.21     27.24 o 
   9   0   1      176.78      180.39     11.10 o 
  10   0   1      365.89      349.63     25.37 o 
  11   0   1      110.20      103.56     12.02 o 
  12   0   1        1.24        8.65      6.08 o 
  13   0   1      311.43      331.71     37.85 o 
  14   0   1      132.25      147.94     10.12 o 
 -14   1   1      367.08      367.34     16.04 o 
 -13   1   1       58.97       69.36      8.45 o 
 -12   1   1      251.14      289.03     19.07 o 
 -11   1   1     1010.95      983.02     36.79 o 
 -10   1   1     1080.52     1027.92     29.71 o 
  -9   1   1      382.42      381.13     16.79 o 
  -8   1   1     1877.59     1791.77     64.34 o 
  -7   1   1        1.63        0.75      5.21 o 
  -6   1   1     1007.13     1034.71     39.87 o 
  -5   1   1      585.27      711.58     28.94 o 
  -4   1   1      432.31      501.32     21.48 o 
  -3   1   1     1031.91     1015.94     31.64 o 
  -2   1   1      582.39      556.51     19.18 o 
  -1   1   1       34.02       56.11      3.62 o 
   0   1   1      112.43      120.72      4.69 o 
   1   1   1       41.56       65.03      3.12 o 
   2   1   1      523.46      498.97     11.10 o 
   3   1   1     1045.58     1086.50     32.61 o 
   4   1   1      520.28      578.03     22.85 o 
   5   1   1      538.13      655.21     26.81 o 
   6   1   1      988.27     1015.04     38.27 o 
   7   1   1        0.55        2.84      4.14 o 
   8   1   1     1779.05     1743.04     61.94 o 
   9   1   1      432.32      398.82     17.56 o 
  10   1   1     1285.61     1223.80     32.49 o 
  11   1   1      966.73      864.74     33.73 o 
  12   1   1      224.42      204.34     16.15 o 
  13   1   1       70.06       65.91     11.88 o 
  14   1   1      389.97      357.97     55.10 o 
 -14   2   1       93.91       93.51     17.72 o 
 -13   2   1       35.99       42.66      7.31 o 
 -12   2   1      119.73      130.19     13.12 o 
 -11   2   1      330.68      320.92     20.05 o 
 -10   2   1      882.66      907.01     27.63 o 
  -9   2   1      158.42      174.33     10.89 o 
  -8   2   1      556.33      554.78     31.25 o 
  -7   2   1      418.66      437.50     25.56 o 
  -6   2   1     1368.75     1512.71     52.07 o 
  -5   2   1     3125.50     3499.43     94.63 o 
  -4   2   1     5221.39     5345.47    132.97 o 
  -3   2   1      830.31      826.69     27.51 o 
  -2   2   1     5036.36     4671.43     79.69 o 
  -1   2   1    10278.34     8841.06    158.45 o 
   0   2   1     1232.89     1244.47     43.33 o 
   1   2   1    10518.32     9818.27    158.18 o 
   2   2   1     4967.68     4880.15     81.02 o 
   3   2   1      857.18      886.34     28.00 o 
   4   2   1     5237.15     5578.51    136.49 o 
   5   2   1     3051.12     3533.04     93.56 o 
   6   2   1     1179.95     1299.69     44.89 o 
   7   2   1      447.38      474.35     25.38 o 
   8   2   1      696.70      699.83     34.36 o 
   9   2   1      175.26      165.50     14.38 o 
  10   2   1      894.03      876.21     36.45 o 
  11   2   1      383.88      335.57     35.77 o 
  12   2   1      138.02      137.41     13.16 o 
  13   2   1       20.99       25.04      5.36 o 
  14   2   1       80.82       80.72     12.70 o 
 -14   3   1      563.03      532.00     68.97 o 
 -13   3   1       25.85       37.97      6.57 o 
 -12   3   1      399.83      427.99     23.10 o 
 -11   3   1       81.47       95.41     11.86 o 
 -10   3   1      325.36      326.07     16.15 o 
  -9   3   1     1938.47     2010.15     43.21 o 
  -8   3   1     1299.69     1341.32     53.58 o 
  -7   3   1      139.24      140.37     14.36 o 
  -6   3   1      908.54      947.60     38.22 o 
  -5   3   1     2889.40     3102.88     86.43 o 
  -4   3   1      322.37      327.97     17.01 o 
  -3   3   1      749.33      708.85     25.01 o 
  -2   3   1     2303.96     2095.16     48.12 o 
  -1   3   1     1475.26     1347.36     36.96 o 
   0   3   1       19.88       20.39      1.76 o 
   1   3   1     1614.13     1611.83     40.26 o 
   2   3   1     2175.95     2177.70     38.94 o 
   3   3   1      553.29      571.97     22.81 o 
   4   3   1      315.88      342.82     16.22 o 
   5   3   1     3027.07     3397.07     90.31 o 
   6   3   1      977.60     1065.87     39.04 o 
   7   3   1      122.81      135.61     12.87 o 
   8   3   1     1321.70     1335.54     51.34 o 
   9   3   1     1972.10     1773.00     38.66 o 
  10   3   1      269.86      269.50     21.21 o 
  11   3   1      105.73       92.40     14.61 o 
  12   3   1      400.13      367.97     36.03 o 
  13   3   1       18.70       13.27     11.97 o 
  14   3   1      619.34      683.02     31.87 o 
 -14   4   1      258.33      241.91     63.59 o 
 -13   4   1       17.44       19.58      4.87 o 
 -12   4   1      179.71      206.73     15.70 o 
 -11   4   1      404.69      426.17     23.21 o 
 -10   4   1     2423.21     2370.85     61.80 o 
  -9   4   1      187.53      170.50     10.99 o 
  -8   4   1      497.84      475.61     28.94 o 
  -7   4   1      160.13      140.43     14.23 o 
  -6   4   1     1529.82     1574.46     54.16 o 
  -5   4   1      223.39      252.94     16.24 o 
  -4   4   1     2040.58     1918.51     56.30 o 
  -3   4   1      223.76      210.94      8.94 o 
  -2   4   1    11724.94    10400.26    240.54 o 
  -1   4   1     1042.66     1016.34     27.49 o 
   0   4   1    23022.11    20795.21    234.54 o 
   1   4   1     1002.88     1001.98     26.26 o 
   2   4   1    11269.43    11287.42    185.73 o 
   3   4   1      200.02      209.73      7.82 o 
   4   4   1     2077.73     2099.29     68.38 o 
   5   4   1      201.52      215.74      9.47 o 
   6   4   1     1479.18     1589.14     36.02 o 
   7   4   1      160.54      162.63     10.01 o 
   8   4   1      619.42      620.96     27.88 o 
   9   4   1      186.05      164.90      9.75 o 
  10   4   1     2457.06     2217.39    184.36 o 
  11   4   1      441.28      388.45     34.72 o 
  12   4   1      175.46      178.27     15.34 o 
  13   4   1        9.31       10.56      7.18 o 
  14   4   1      254.69      278.28     18.80 o 
 -14   5   1      142.85      128.72     30.44 o 
 -13   5   1      176.59      151.71     40.62 o 
 -12   5   1     1007.93     1027.84     35.77 o 
 -11   5   1      306.08      315.47     19.67 o 
 -10   5   1     4818.33     4953.77    105.30 o 
  -9   5   1      207.22      217.21     11.98 o 
  -8   5   1      807.01      870.27     29.03 o 
  -7   5   1     1036.10     1114.74     45.09 o 
  -6   5   1     1520.25     1583.72     54.11 o 
  -5   5   1     2754.11     2979.93     83.81 o 
  -4   5   1      523.94      548.05     17.39 o 
  -3   5   1     1159.92     1118.36     26.00 o 
  -2   5   1     4582.18     4515.62     79.35 o 
  -1   5   1      422.54      374.51      7.58 o 
   0   5   1    58353.80    48475.46    926.04 o 
   1   5   1      421.17      405.15     26.22 o 
   2   5   1     4554.66     5195.14    122.09 o 
   3   5   1      989.38     1073.44     32.63 o 
   4   5   1      486.03      531.10     26.27 o 
   5   5   1     2771.36     3097.52     80.09 o 
   6   5   1     1563.03     1671.72     37.84 o 
   7   5   1     1083.91     1162.25     31.03 o 
   8   5   1      870.93      878.17     27.38 o 
   9   5   1      213.28      214.22     11.71 o 
  10   5   1     4916.87     5111.69    152.72 o 
  11   5   1      299.47      372.60     30.27 o 
  12   5   1      888.04      951.84     33.56 o 
  13   5   1      170.89      170.70     17.26 o 
  14   5   1      151.31      163.33     13.94 o 
 -14   6   1       38.20       45.67      8.29 o 
 -13   6   1      400.20      346.78     92.30 o 
 -12   6   1      387.30      404.57     30.62 o 
 -11   6   1      203.97      236.24     16.88 o 
 -10   6   1      749.22      822.24     31.73 o 
  -9   6   1      336.57      314.49     12.76 o 
  -8   6   1      209.27      216.35     10.02 o 
  -7   6   1      394.88      391.08     23.86 o 
  -6   6   1      314.36      358.21     16.04 o 
  -5   6   1     4021.47     4444.47     84.68 o 
  -4   6   1     2258.98     2359.29     48.77 o 
  -3   6   1     1085.38     1129.38     21.61 o 
  -2   6   1      531.37      447.47     10.99 o 
  -1   6   1     2404.39     2272.00     27.24 o 
   0   6   1    33494.39    29566.10    380.85 o 
   1   6   1     2150.08     1983.95     42.89 o 
   2   6   1      443.97      420.22     14.67 o 
   3   6   1     1066.01     1220.59     86.06 o 
   4   6   1     2184.97     2357.29    161.34 o 
   5   6   1     3782.71     4185.06    108.62 o 
   6   6   1      249.12      252.78     12.05 o 
   7   6   1      463.86      461.69     17.94 o 
   8   6   1      198.37      176.72      9.72 o 
   9   6   1      352.42      307.32     16.70 o 
  10   6   1      861.95      935.70     48.01 o 
  11   6   1      158.46      180.85     15.99 o 
  12   6   1      335.09      398.31     28.17 o 
  13   6   1      393.32      398.99     25.38 o 
  14   6   1       43.50       40.74      7.50 o 
 -14   7   1      290.01      344.29     19.72 o 
 -13   7   1       63.41       64.55     11.80 o 
 -12   7   1     1423.38     1473.69     61.96 o 
 -11   7   1      158.48      158.32     13.50 o 
 -10   7   1     1054.27     1057.55     36.34 o 
  -9   7   1       21.39       25.58      4.11 o 
  -8   7   1      293.26      309.02     10.60 o 
  -7   7   1      246.27      256.75     14.63 o 
  -6   7   1      793.96      799.85     25.73 o 
  -5   7   1     1626.96     1737.75     36.91 o 
  -4   7   1      324.46      279.18     13.78 o 
  -3   7   1      276.74      259.97      8.80 o 
  -2   7   1     1036.26      979.38     19.06 o 
  -1   7   1     1224.80     1168.48     16.48 o 
   0   7   1     1139.90     1035.67     19.98 o 
   1   7   1     1135.40     1096.73     17.37 o 
   2   7   1     1022.09     1052.12     53.46 o 
   3   7   1      294.30      292.14     16.84 o 
   4   7   1      308.94      282.49     15.32 o 
   5   7   1     1655.22     1814.36     40.05 o 
   6   7   1      889.41      884.89     25.74 o 
   7   7   1      260.91      264.37     13.64 o 
   8   7   1      299.45      289.68     21.48 o 
   9   7   1       14.21        9.00      5.23 o 
  10   7   1      919.55      907.39     46.07 o 
  11   7   1      155.81      156.11     13.00 o 
  12   7   1     1452.03     1607.56     62.31 o 
  13   7   1       68.49       70.72     10.61 o 
  14   7   1      275.65      264.32     15.89 o 
 -14   8   1      105.31      117.86     10.80 o 
 -13   8   1      194.43      221.04     18.74 o 
 -12   8   1       78.89       87.28     14.31 o 
 -11   8   1      612.70      619.54     26.22 o 
 -10   8   1      914.03      935.24     40.06 o 
  -9   8   1      427.22      432.40     13.44 o 
  -8   8   1      506.43      491.03     15.43 o 
  -7   8   1      289.79      279.17     12.38 o 
  -6   8   1      769.85      777.03     29.13 o 
  -5   8   1      415.76      434.02     13.77 o 
  -4   8   1     1417.27     1421.82     27.92 o 
  -3   8   1      269.54      272.63      9.28 o 
  -2   8   1     2053.94     1961.52     46.64 o 
  -1   8   1     1862.23     1748.45     25.74 o 
   0   8   1      300.01      260.59      7.15 o 
   1   8   1     1797.18     1754.11     25.69 o 
   2   8   1     1998.95     1907.83     52.41 o 
   3   8   1      268.81      282.81      9.91 o 
   4   8   1     1461.93     1488.30     83.75 o 
   5   8   1      462.12      489.62     26.24 o 
   6   8   1      751.59      775.92     24.21 o 
   7   8   1      333.47      295.00     21.51 o 
   8   8   1      561.28      568.30     31.60 o 
   9   8   1      412.46      405.51     19.54 o 
  10   8   1      850.28      941.49     50.66 o 
  11   8   1      608.14      665.84     35.99 o 
  12   8   1       81.86       84.46     12.78 o 
  13   8   1      174.92      180.99     15.14 o 
  14   8   1      121.32      119.28      9.62 o 
 -14   9   1      145.67      148.96     10.91 o 
 -13   9   1       79.21      101.14     12.19 o 
 -12   9   1      527.30      583.58     34.31 o 
 -11   9   1      320.73      326.77     27.42 o 
 -10   9   1        3.84       19.97      6.34 o 
  -9   9   1      657.36      676.14     40.19 o 
  -8   9   1      188.73      200.11     11.99 o 
  -7   9   1       17.34       13.86      2.96 o 
  -6   9   1      171.92      185.94      9.45 o 
  -5   9   1      204.38      217.20      9.69 o 
  -4   9   1      750.79      757.85     23.38 o 
  -3   9   1      702.21      649.17     15.86 o 
  -2   9   1      436.42      445.93     10.49 o 
  -1   9   1     3211.34     3099.28     43.97 o 
   0   9   1      853.46      904.75     16.05 o 
   1   9   1     3066.81     3009.95     40.79 o 
   2   9   1      432.30      440.55     18.32 o 
   3   9   1      726.93      697.96     27.51 o 
   4   9   1      759.74      808.14     32.14 o 
   5   9   1      146.45      158.82     10.23 o 
   6   9   1      226.55      245.56     19.92 o 
   7   9   1       19.56       21.80      7.76 o 
   8   9   1      146.46      140.22      9.24 o 
   9   9   1      735.52      824.07     41.57 o 
  10   9   1        7.95       14.11      9.16 o 
  11   9   1      273.40      268.42     22.74 o 
  12   9   1      540.05      600.41     32.54 o 
  13   9   1       61.60       55.71      6.30 o 
 -13  10   1       94.70      117.42     12.34 o 
 -12  10   1        5.33       14.87      8.03 o 
 -11  10   1      615.18      612.24     36.88 o 
 -10  10   1      122.72      117.85     17.33 o 
  -9  10   1      133.78      170.21     20.36 o 
  -8  10   1     2183.51     2114.11     45.59 o 
  -7  10   1      161.31      163.85     10.48 o 
  -6  10   1      341.59      337.88     17.85 o 
  -5  10   1       29.72       30.29      6.51 o 
  -4  10   1      850.27      828.00     19.91 o 
  -3  10   1      504.83      547.57     15.99 o 
  -2  10   1      635.03      587.66     14.36 o 
  -1  10   1      355.26      371.16      9.25 o 
   0  10   1      225.15      209.52      6.68 o 
   1  10   1      332.78      332.97     13.94 o 
   2  10   1      645.34      562.35     28.60 o 
   3  10   1      554.49      600.64     25.33 o 
   4  10   1      801.80      788.52     32.66 o 
   5  10   1       19.24       36.08      7.81 o 
   6  10   1      337.26      327.05     19.10 o 
   7  10   1      177.45      187.59      8.97 o 
   8  10   1     2182.40     2016.26     52.64 o 
   9  10   1      133.62      132.06     16.51 o 
  10  10   1       64.68       48.44     11.22 o 
  11  10   1      603.00      669.32     36.10 o 
  12  10   1        7.12        1.09     11.02 o 
  13  10   1       69.65       73.20     15.10 o 
 -13  11   1      396.33      409.60     16.51 o 
 -12  11   1      112.40      137.06     14.94 o 
 -11  11   1      315.31      373.91     27.39 o 
 -10  11   1      568.27      569.88     36.09 o 
  -9  11   1      548.68      559.27     35.92 o 
  -8  11   1      265.51      291.08     25.04 o 
  -7  11   1      109.09      102.64      8.82 o 
  -6  11   1        6.67        2.96      3.69 o 
  -5  11   1      108.99       98.17      9.85 o 
  -4  11   1      425.14      440.96     19.49 o 
  -3  11   1     3058.71     3140.78     54.39 o 
  -2  11   1     2111.61     2168.69     48.77 o 
  -1  11   1     2423.68     2432.71     51.19 o 
   0  11   1      650.36      718.11     18.34 o 
   1  11   1     2402.73     2619.63    121.60 o 
   2  11   1     2156.09     2254.00     72.92 o 
   6  11   1        1.18       15.59      5.17 o 
   7  11   1      156.46      169.88     12.74 o 
   8  11   1      296.00      318.07     17.38 o 
   9  11   1      543.47      599.03     33.47 o 
  10  11   1      481.76      476.02     29.77 o 
  11  11   1      302.79      304.22     16.19 o 
  12  11   1      157.92      154.93     12.86 o 
  13  11   1      397.12      355.11     11.69 o 
 -13  12   1      287.03      278.30     18.76 o 
 -12  12   1       15.51       26.94      7.15 o 
 -11  12   1      628.70      713.16     37.09 o 
 -10  12   1      121.98      144.34     17.91 o 
  -9  12   1      136.67      148.92     18.49 o 
  -8  12   1      395.26      380.81     28.10 o 
  -7  12   1      866.58      886.05     33.08 o 
  -6  12   1       83.70       87.69      9.37 o 
  -5  12   1      661.10      678.45     21.26 o 
  -4  12   1      891.48      911.17     24.86 o 
  -3  12   1       24.66       18.35      5.64 o 
  -2  12   1     1176.06     1137.16     31.93 o 
  -1  12   1      956.72      945.42     22.78 o 
   0  12   1       12.43       14.04      3.67 o 
   1  12   1      837.24      819.41     25.32 o 
   2  12   1     1042.60     1018.37     43.21 o 
   3  12   1       20.48       18.30      8.04 o 
   5  12   1      758.74      793.18     29.70 o 
   6  12   1       89.92       98.42     16.87 o 
   7  12   1      900.46      975.62     33.86 o 
   8  12   1      430.84      427.17     20.50 o 
   9  12   1      141.81      130.08     17.72 o 
  10  12   1      133.06      140.83     11.86 o 
  11  12   1      591.49      642.61     23.37 o 
  12  12   1       12.47       28.73      6.29 o 
 -13  13   1        7.97        1.99      3.49 o 
 -12  13   1      585.11      615.74     20.45 o 
 -11  13   1      733.55      782.45     36.98 o 
 -10  13   1       24.67       12.90      7.60 o 
  -9  13   1       97.15      110.78     15.61 o 
  -8  13   1      201.75      204.87     20.13 o 
  -7  13   1      237.30      279.31     23.57 o 
  -6  13   1     1850.15     1812.55     34.95 o 
  -5  13   1      126.57      166.12     10.87 o 
  -4  13   1      261.49      251.02     10.84 o 
  -3  13   1      267.74      275.08     15.30 o 
  -2  13   1      884.53      865.96     27.58 o 
  -1  13   1      543.05      529.70     20.25 o 
   0  13   1      273.92      323.56     12.73 o 
   1  13   1      469.50      467.71     27.19 o 
   2  13   1      889.38      900.34     41.07 o 
   3  13   1      275.55      291.69     23.69 o 
   4  13   1      250.79      235.08     12.52 o 
   5  13   1      117.60      127.84      8.54 o 
   6  13   1     1897.52     1893.50     65.44 o 
   7  13   1      269.94      284.72     14.34 o 
   8  13   1      265.82      270.11     34.18 o 
   9  13   1      114.56      124.45     11.08 o 
  10  13   1       47.08       32.82     10.52 o 
  11  13   1      688.69      712.40     25.05 o 
  12  13   1      515.41      525.61     17.28 o 
 -12  14   1      167.29      166.72     14.13 o 
 -11  14   1      118.09      121.60     13.40 o 
 -10  14   1      102.59      102.91     13.20 o 
  -9  14   1      168.13      158.13     17.29 o 
  -8  14   1      337.56      350.48     25.66 o 
  -7  14   1      680.82      742.80     38.69 o 
  -6  14   1      723.72      699.76     23.67 o 
  -5  14   1     1442.47     1470.99     30.85 o 
  -4  14   1      775.12      759.00     16.64 o 
  -3  14   1      276.67      299.44     10.44 o 
  -2  14   1     1279.02     1275.53     36.39 o 
  -1  14   1     1277.95     1219.08     34.99 o 
   0  14   1      137.05      162.85      9.47 o 
   1  14   1     1278.58     1219.90     50.13 o 
   2  14   1     1197.65     1134.58     49.12 o 
   3  14   1      273.13      303.88     12.50 o 
   4  14   1      771.72      776.56     18.79 o 
   5  14   1     1315.11     1328.85     24.01 o 
   6  14   1      728.27      771.36     24.21 o 
   7  14   1      649.60      670.80     47.71 o 
   8  14   1      331.92      348.39     19.24 o 
   9  14   1      195.99      196.13     13.71 o 
  10  14   1      126.01      110.08     10.43 o 
  11  14   1      130.44      129.25      9.66 o 
  12  14   1      159.60      146.58      7.72 o 
 -12  15   1      109.99      124.93     10.76 o 
 -11  15   1      900.43      942.45     39.53 o 
 -10  15   1      275.91      278.74     27.72 o 
  -9  15   1      250.71      247.73     15.06 o 
  -8  15   1      292.10      270.86     25.53 o 
  -7  15   1      615.05      578.42     37.72 o 
  -6  15   1      656.38      637.00     39.86 o 
  -5  15   1     1640.13     1714.42     39.60 o 
  -4  15   1      318.10      319.45     10.72 o 
  -3  15   1      513.16      508.53     13.23 o 
  -2  15   1      270.72      273.22      9.31 o 
  -1  15   1      279.48      282.96     11.16 o 
   0  15   1      566.98      561.47     18.44 o 
   1  15   1      213.11      204.78      9.70 o 
   2  15   1      286.89      290.13     10.62 o 
   3  15   1      538.73      537.63     13.84 o 
   4  15   1      292.98      308.06     11.65 o 
   5  15   1     1766.16     1881.40     33.34 o 
   6  15   1      625.60      623.31     21.88 o 
   7  15   1      589.02      577.43     20.79 o 
   8  15   1      302.64      331.36     15.26 o 
   9  15   1      313.71      321.95     16.79 o 
  10  15   1      270.02      287.14     15.57 o 
  11  15   1      865.00      952.00     26.26 o 
 -11  16   1       83.17      106.87     11.95 o 
 -10  16   1      207.35      213.71     19.23 o 
  -9  16   1       37.30       48.08     11.94 o 
  -8  16   1      314.31      348.34     28.31 o 
  -7  16   1      111.81      120.12     18.31 o 
  -6  16   1      739.35      805.09     45.59 o 
  -5  16   1      692.52      739.14     43.22 o 
  -4  16   1      729.87      741.07     18.79 o 
  -3  16   1      184.44      181.20      8.17 o 
  -2  16   1      781.29      725.87     16.19 o 
  -1  16   1       39.68       31.66      4.25 o 
   0  16   1      626.50      602.08     13.80 o 
   1  16   1       47.49       38.12      5.35 o 
   2  16   1      838.05      800.95     17.22 o 
   3  16   1      187.41      197.84      8.64 o 
   4  16   1      732.11      741.65     18.82 o 
   5  16   1      622.14      662.62     22.50 o 
   6  16   1      728.98      773.29     24.59 o 
   7  16   1      129.98      125.76      9.91 o 
   8  16   1      295.55      319.46     14.56 o 
   9  16   1       38.45       47.98     10.34 o 
  10  16   1      237.63      238.00     13.00 o 
  11  16   1       73.05       77.83      6.05 o 
 -11  17   1       79.67       79.18      9.28 o 
 -10  17   1      450.32      450.98     25.89 o 
  -9  17   1      866.75      896.45     42.26 o 
  -8  17   1      187.21      192.69     20.14 o 
  -7  17   1      653.74      640.81     38.82 o 
  -6  17   1      862.21      875.71     47.16 o 
  -5  17   1      910.10      959.75     50.42 o 
  -4  17   1       13.27        9.43      6.57 o 
  -3  17   1     1770.42     1844.39     47.27 o 
  -2  17   1       10.69       13.02      4.76 o 
  -1  17   1      365.24      333.21     12.06 o 
   0  17   1       11.48        5.79      4.36 o 
   1  17   1      337.65      302.91     11.37 o 
   2  17   1       14.00       16.70      4.08 o 
   3  17   1     1747.88     1800.08     29.43 o 
   4  17   1       15.25       18.37      6.85 o 
   5  17   1      977.46     1050.46     29.43 o 
   6  17   1      848.68      882.38     26.30 o 
   7  17   1      652.37      638.97     21.37 o 
   8  17   1      145.49      136.95     10.14 o 
   9  17   1      945.89      949.64     35.14 o 
  10  17   1      498.17      473.79     17.11 o 
 -10  18   1      207.80      208.68     15.83 o 
  -9  18   1       82.59       92.43     12.52 o 
  -8  18   1      348.69      329.78     24.90 o 
  -7  18   1      939.96      971.53     47.31 o 
  -6  18   1      202.03      201.56     22.11 o 
  -5  18   1      432.70      429.84     32.67 o 
  -4  18   1     1036.04     1034.29     37.30 o 
  -3  18   1      255.79      268.91     15.11 o 
  -2  18   1      796.43      795.43     22.14 o 
  -1  18   1      470.66      493.01     17.10 o 
   0  18   1      371.94      385.28     14.51 o 
   1  18   1      468.83      460.90     16.19 o 
   2  18   1      852.93      876.78     23.28 o 
   3  18   1      261.19      267.25     12.69 o 
   4  18   1     1006.16     1029.97     25.83 o 
   5  18   1      362.96      367.61     16.41 o 
   6  18   1      174.81      161.41     10.85 o 
   7  18   1      957.59      941.76     25.97 o 
   8  18   1      308.63      312.20     13.13 o 
   9  18   1      101.19       79.95      7.55 o 
  10  18   1      205.28      190.15     12.78 o 
 -10  19   1      175.36      162.39     12.39 o 
  -9  19   1       66.87       78.78     11.07 o 
  -8  19   1      115.40      116.85     14.44 o 
  -7  19   1      401.14      387.73     27.70 o 
  -6  19   1      506.81      501.88     33.24 o 
  -5  19   1      505.73      512.58     35.15 o 
  -4  19   1       51.67       63.66     13.14 o 
  -3  19   1     1096.68     1155.46     27.78 o 
  -2  19   1      121.21      117.17      8.75 o 
  -1  19   1      323.43      335.96     14.33 o 
   0  19   1      424.45      444.10     14.29 o 
   1  19   1      304.30      297.49     13.13 o 
   2  19   1      148.57      153.85      9.89 o 
   3  19   1      946.24      958.02     28.68 o 
   4  19   1       69.01       68.10      8.45 o 
   5  19   1      527.02      538.03     24.11 o 
   6  19   1      486.55      518.92     35.86 o 
   7  19   1      427.14      444.09     19.95 o 
   8  19   1       99.12      100.65     12.71 o 
   9  19   1       59.97       61.01      8.35 o 
  -9  20   1      247.17      227.59     15.65 o 
  -8  20   1       84.77       79.59     11.53 o 
  -7  20   1        7.52        9.10      7.60 o 
  -6  20   1      300.24      280.00     23.93 o 
  -5  20   1      406.61      410.99     31.10 o 
  -4  20   1        4.73       -4.71      8.12 o 
  -3  20   1      164.42      163.11     10.04 o 
  -2  20   1       37.06       37.43      6.11 o 
  -1  20   1      615.16      625.31     19.82 o 
   0  20   1      143.83      152.11      8.58 o 
   1  20   1      575.33      611.37     20.74 o 
   2  20   1       51.05       51.69      6.39 o 
   3  20   1      151.33      154.81     11.33 o 
   4  20   1       10.22        0.08      6.08 o 
   5  20   1      481.72      496.88     33.82 o 
   6  20   1      286.12      293.46     17.10 o 
   7  20   1       19.88       14.11      5.08 o 
   8  20   1       65.02       45.63      8.36 o 
  -9  21   1      152.98      144.52     10.85 o 
  -8  21   1        2.12       -5.22      5.22 o 
  -7  21   1      138.81      143.10     14.90 o 
  -6  21   1      580.44      539.19     31.57 o 
  -5  21   1     1542.88     1551.90     41.51 o 
  -4  21   1        3.67       -0.52      3.92 o 
  -3  21   1      327.20      348.84     16.25 o 
  -2  21   1       54.76       63.51      6.95 o 
  -1  21   1      310.07      332.69     14.39 o 
   0  21   1      953.56      941.76     24.90 o 
   1  21   1      276.14      287.32     11.53 o 
   2  21   1       74.27       79.00      8.45 o 
   3  21   1      392.45      409.61     20.38 o 
   4  21   1        1.94       -0.24      4.90 o 
   5  21   1     1402.06     1493.00     41.19 o 
   6  21   1      638.37      672.04     47.24 o 
   7  21   1      192.96      207.26     15.81 o 
   8  21   1        6.23        5.38      3.64 o 
  -8  22   1      345.69      310.81     17.01 o 
  -7  22   1       70.97       69.19      9.71 o 
  -6  22   1      104.80       91.32     12.76 o 
  -5  22   1      428.65      425.68     28.02 o 
  -4  22   1      325.11      323.77     16.68 o 
  -3  22   1       65.59       84.83      9.81 o 
  -2  22   1       53.33       48.33      6.32 o 
  -1  22   1       45.38       45.27      6.11 o 
   0  22   1        0.97       -1.81      4.66 o 
   1  22   1       53.12       43.88      5.64 o 
   2  22   1       88.70       77.35      7.00 o 
   3  22   1       61.30       51.87      5.92 o 
   4  22   1      322.92      313.25     16.37 o 
   5  22   1      434.70      423.54     20.28 o 
   6  22   1      108.09       91.03     10.99 o 
   7  22   1       46.87       27.95      5.98 o 
  -7  23   1       22.80       20.04      5.93 o 
  -6  23   1       28.88       24.15      6.97 o 
  -5  23   1       87.11       72.03     11.53 o 
  -4  23   1      134.62      118.36      9.34 o 
  -3  23   1      741.61      792.58     27.21 o 
  -2  23   1      134.56      127.91      9.52 o 
  -1  23   1      657.30      679.24     18.97 o 
   0  23   1      146.85      136.54     10.18 o 
   1  23   1      573.52      582.88     25.14 o 
   2  23   1      140.85      140.10      9.94 o 
   3  23   1      854.33      892.62     44.32 o 
   4  23   1      129.70      112.57      9.63 o 
   5  23   1       53.76       39.45      5.57 o 
   6  23   1       29.17       25.78      6.38 o 
   7  23   1       28.11       21.39      4.84 o 
  -6  24   1       14.31        5.80      3.61 o 
  -5  24   1      230.56      201.75     15.52 o 
  -4  24   1      174.74      180.96     16.17 o 
  -3  24   1       28.22       25.70      5.21 o 
  -2  24   1     1131.58     1122.34     48.86 o 
  -1  24   1       63.33       62.74     10.03 o 
   0  24   1       63.75       63.33      7.16 o 
   1  24   1       77.07       64.22      7.05 o 
   2  24   1     1127.66     1088.45     53.26 o 
   3  24   1       29.53       29.45      5.29 o 
   4  24   1      198.94      165.44     21.65 o 
   5  24   1      246.86      249.41     16.11 o 
  -4  25   1      184.28      170.30     13.20 o 
  -3  25   1      547.52      510.29     26.07 o 
  -2  25   1       13.11        6.62      7.36 o 
  -1  25   1      364.90      367.16     24.06 o 
   0  25   1      956.14      996.01     29.85 o 
   1  25   1      375.91      394.58     23.77 o 
   2  25   1       19.65       30.28      7.26 o 
   3  25   1      550.70      515.68     25.09 o 
   4  25   1      195.38      178.45     12.90 o 
  -2  26   1       92.31       65.39      8.55 o 
  -1  26   1      120.83      114.34     11.28 o 
   2  26   1       98.82       80.76      8.60 o 
   0   0   2     2564.16     2496.71     62.73 o 
   1   0   2      495.97      467.43     12.99 o 
   2   0   2     4505.84     4089.96    130.59 o 
   3   0   2     1874.80     1858.34     38.44 o 
   4   0   2     3293.95     3332.90     63.74 o 
   5   0   2     3697.56     4037.33    109.42 o 
   6   0   2     5246.82     5521.52    146.34 o 
   7   0   2       11.29       29.91      8.72 o 
   8   0   2      576.86      509.10     51.61 o 
   9   0   2       16.52       14.33      7.56 o 
  10   0   2       11.95       12.25      6.15 o 
  11   0   2       59.78       31.98      8.13 o 
  12   0   2      406.77      312.68     52.99 o 
  13   0   2       25.73       24.39      5.02 o 
  14   0   2        5.79       12.05      4.43 o 
 -14   1   2      541.13      448.90     53.39 o 
 -13   1   2      283.42      259.31     14.87 o 
 -12   1   2      490.82      450.38     30.42 o 
 -11   1   2      814.79      771.78     31.52 o 
 -10   1   2      154.92      133.76     13.51 o 
  -9   1   2      199.90      173.66     10.76 o 
  -8   1   2      188.99      189.47     13.38 o 
  -7   1   2     1080.21     1112.14     46.89 o 
  -6   1   2     1378.34     1523.13     54.46 o 
  -5   1   2     3969.10     4275.97     90.35 o 
  -4   1   2     1356.33     1356.87     32.18 o 
  -3   1   2      463.05      509.14     16.00 o 
  -2   1   2      575.48      448.90     13.71 o 
  -1   1   2      666.72      611.16     16.28 o 
   0   1   2     1063.15     1079.15     21.74 o 
   1   1   2      549.13      532.58     13.31 o 
   2   1   2      534.57      420.62     18.26 o 
   3   1   2      434.87      474.33     15.62 o 
   4   1   2     1491.59     1492.83     48.46 o 
   5   1   2     3855.89     4414.68    117.05 o 
   6   1   2     1368.27     1499.70     52.38 o 
   7   1   2     1149.32     1222.69     48.35 o 
   8   1   2      198.01      225.39     28.53 o 
   9   1   2      199.78      170.41     38.78 o 
  10   1   2      144.03      120.35     12.87 o 
  11   1   2      701.33      651.37     28.11 o 
  12   1   2      514.62      441.59     61.46 o 
  13   1   2      266.67      232.62     24.90 o 
  14   1   2      485.25      508.36     24.36 o 
 -14   2   2      282.71      250.77     11.24 o 
 -13   2   2       19.51       15.35      5.44 o 
 -12   2   2      703.16      625.31     26.76 o 
 -11   2   2      164.33      167.50     14.58 o 
 -10   2   2      444.52      424.35     28.22 o 
  -9   2   2      298.19      276.10     14.50 o 
  -8   2   2      167.69      162.37     10.13 o 
  -7   2   2      619.57      679.43     24.93 o 
  -6   2   2      446.33      483.27     26.39 o 
  -5   2   2     2542.31     2712.33     57.17 o 
  -4   2   2     1260.19     1299.92     31.92 o 
  -3   2   2     1143.59     1060.61     38.09 o 
  -2   2   2     3131.21     2756.49     41.32 o 
  -1   2   2      386.76      358.24     12.16 o 
   0   2   2     3806.71     3498.10     86.04 o 
   1   2   2      360.90      357.59      8.08 o 
   2   2   2     3165.36     2800.19     99.13 o 
   3   2   2     1103.81     1047.52     44.87 o 
   4   2   2     1227.41     1306.47     42.43 o 
   5   2   2     2581.74     2939.23     83.25 o 
   6   2   2      433.02      473.93     24.94 o 
   7   2   2      629.39      660.00     32.38 o 
   8   2   2      194.64      184.45     17.87 o 
   9   2   2      269.94      237.55     27.25 o 
  10   2   2      347.24      265.72     17.55 o 
  11   2   2      137.79      128.12     14.64 o 
  12   2   2      657.55      548.14     74.55 o 
  13   2   2        9.09        8.54      4.63 o 
  14   2   2      280.96      328.95     18.84 o 
 -14   3   2       68.13       67.52     16.44 o 
 -13   3   2        2.72        3.96      4.35 o 
 -12   3   2      175.34      170.89     13.85 o 
 -11   3   2       10.24       11.64      6.21 o 
 -10   3   2     1280.04     1180.54     40.71 o 
  -9   3   2      688.78      682.39     22.81 o 
  -8   3   2     1258.64     1233.88     31.13 o 
  -7   3   2      201.89      238.18     14.48 o 
  -6   3   2      914.67      908.18     28.58 o 
  -5   3   2     1012.92     1113.98     30.65 o 
  -4   3   2     1152.19     1146.67     29.72 o 
  -3   3   2      132.05      118.83      7.78 o 
  -2   3   2     1362.82     1289.22     26.91 o 
  -1   3   2      903.66      886.78     22.92 o 
   0   3   2     2354.40     2251.49     28.22 o 
   1   3   2      919.08      952.55     24.42 o 
   2   3   2     1266.49     1192.66     36.89 o 
   3   3   2      139.63      129.08      7.78 o 
   4   3   2     1219.80     1302.46     42.00 o 
   5   3   2      996.42     1150.36     40.74 o 
   6   3   2      946.55     1011.76     39.56 o 
   7   3   2      200.25      229.00     17.74 o 
   8   3   2     1259.82     1199.13     33.42 o 
   9   3   2      690.66      670.83     35.27 o 
  10   3   2     1164.90     1160.78     58.26 o 
  11   3   2        4.69        0.52      8.28 o 
  12   3   2      207.49      193.62     21.48 o 
  13   3   2        2.87        7.12      4.19 o 
  14   3   2       67.62       60.94      8.19 o 
 -14   4   2      132.31      118.45      7.97 o 
 -13   4   2       76.35       81.09      8.39 o 
 -12   4   2      206.30      212.70     14.87 o 
 -11   4   2      319.10      274.75     18.03 o 
 -10   4   2      804.12      750.82     31.00 o 
  -9   4   2      873.55      886.70     26.62 o 
  -8   4   2       22.59       17.41      5.02 o 
  -7   4   2       51.76       76.82     20.75 o 
  -6   4   2      941.25      966.99     30.19 o 
  -5   4   2      248.66      264.80     13.55 o 
  -4   4   2     2198.39     2126.21     46.98 o 
  -3   4   2     1169.83     1086.25     27.89 o 
  -2   4   2      892.38      780.95     16.30 o 
  -1   4   2     1914.34     1946.24     41.68 o 
   0   4   2      681.79      630.30     10.23 o 
   1   4   2     1750.53     1763.45     35.26 o 
   2   4   2      805.11      756.73     25.27 o 
   3   4   2     1148.87     1065.49     47.50 o 
   4   4   2     2241.58     2363.25     66.59 o 
   5   4   2      275.12      339.76     18.75 o 
   6   4   2     1009.05     1081.16     41.03 o 
   7   4   2       60.39       58.72      9.76 o 
   8   4   2       42.67       40.18      6.05 o 
   9   4   2      818.00      820.88     39.52 o 
  10   4   2      700.24      688.47     42.64 o 
  11   4   2      323.66      311.00     27.73 o 
  12   4   2      167.16      165.02     19.13 o 
  13   4   2       66.19       55.90      6.92 o 
  14   4   2      154.52      142.90     11.39 o 
 -14   5   2      703.15      761.96     30.09 o 
 -13   5   2      269.47      294.25     21.57 o 
 -12   5   2       23.55       29.26     11.74 o 
 -11   5   2      219.04      209.50     15.71 o 
 -10   5   2      100.89       96.82     11.17 o 
  -9   5   2       44.85       25.92     10.15 o 
  -8   5   2      229.76      225.57     12.51 o 
  -7   5   2      230.08      222.55     14.49 o 
  -6   5   2      595.74      610.49     23.31 o 
  -5   5   2      101.19       92.39      8.45 o 
  -4   5   2     1132.17     1090.53     29.60 o 
  -3   5   2      109.92       95.95      7.57 o 
  -2   5   2      423.64      402.76     11.05 o 
  -1   5   2      871.59      789.55     13.72 o 
   0   5   2     1082.53     1099.42     31.05 o 
   1   5   2      916.31      821.71     19.83 o 
   2   5   2      395.04      395.82     16.07 o 
   3   5   2      112.60      101.78      8.12 o 
   4   5   2     1192.75     1229.27     40.13 o 
   5   5   2       92.23       77.61      9.09 o 
   6   5   2      509.12      537.28     26.23 o 
   7   5   2      272.22      275.57     19.34 o 
   8   5   2      243.38      241.22     13.24 o 
   9   5   2       47.50       35.79      5.52 o 
  10   5   2       91.72       96.29     15.87 o 
  11   5   2      164.73      175.65     20.14 o 
  12   5   2       34.27       42.12     10.97 o 
  13   5   2      248.87      273.25     18.77 o 
  14   5   2      660.93      656.64     25.66 o 
 -14   6   2       18.53       28.96      5.64 o 
 -13   6   2      290.11      294.81     21.24 o 
 -12   6   2       12.60        6.33      4.53 o 
 -11   6   2      192.30      229.58     16.16 o 
 -10   6   2      395.90      367.87     20.57 o 
  -9   6   2      120.79      104.51     16.61 o 
  -8   6   2     1841.08     1781.92     45.52 o 
  -7   6   2       64.62       69.26      8.71 o 
  -6   6   2     2345.73     2364.99     56.13 o 
  -5   6   2      419.15      408.05     17.64 o 
  -4   6   2     3037.53     3034.59     62.92 o 
  -3   6   2      418.81      397.84     12.07 o 
  -2   6   2       10.05       20.04      2.45 o 
  -1   6   2       80.65       77.56      3.90 o 
   0   6   2      224.91      220.24     10.15 o 
   1   6   2       92.39       88.01      4.58 o 
   2   6   2        4.82       16.12      3.26 o 
   3   6   2      431.25      481.40     19.99 o 
   4   6   2     3168.18     3560.87     93.41 o 
   5   6   2      447.14      487.94     23.04 o 
   6   6   2     2338.64     2468.66     73.76 o 
   7   6   2       81.49       77.85     10.43 o 
   8   6   2     1951.73     1840.59     45.46 o 
   9   6   2      115.04       92.15      8.59 o 
  10   6   2      387.36      348.11     28.09 o 
  11   6   2      173.80      154.72     17.85 o 
  12   6   2       11.03        7.80      4.69 o 
  13   6   2      286.17      281.84     18.41 o 
  14   6   2       24.89       26.03      4.68 o 
 -14   7   2      403.04      417.01     19.11 o 
 -13   7   2       94.79       92.21     11.56 o 
 -12   7   2      361.28      364.93     27.81 o 
 -11   7   2      186.78      178.40     13.43 o 
 -10   7   2      263.13      251.85     17.12 o 
  -9   7   2       40.83       49.55     17.48 o 
  -8   7   2     1245.54     1296.31     28.18 o 
  -7   7   2      905.71      870.64     25.08 o 
  -6   7   2      110.33      100.73      9.63 o 
  -5   7   2      686.72      631.27     18.22 o 
  -4   7   2       44.10       31.77      4.24 o 
  -3   7   2      853.34      891.37     17.26 o 
  -2   7   2      302.97      307.81      8.54 o 
  -1   7   2     1397.95     1359.12     24.62 o 
   0   7   2      246.48      251.46      7.29 o 
   1   7   2     1380.06     1430.01     45.97 o 
   2   7   2      263.07      320.34     13.88 o 
   3   7   2      819.41     1023.95     32.93 o 
   4   7   2       48.65       46.88      6.38 o 
   5   7   2      732.15      731.18     29.56 o 
   6   7   2      108.06      125.08     12.04 o 
   7   7   2      976.90      925.71     28.10 o 
   8   7   2     1277.73     1303.71     38.81 o 
   9   7   2       32.06       40.26      7.09 o 
  10   7   2      267.92      220.35     21.53 o 
  11   7   2      231.70      214.19     20.78 o 
  12   7   2      348.87      351.71     16.73 o 
  13   7   2       91.32       85.94      9.87 o 
 -13   8   2      221.31      258.34     18.30 o 
 -12   8   2      820.08      896.33     47.65 o 
 -11   8   2        7.12        4.21      4.91 o 
 -10   8   2      358.53      328.06     18.90 o 
  -9   8   2      404.43      398.48     32.34 o 
  -8   8   2      238.63      251.91     11.44 o 
  -7   8   2       19.17       25.60      5.45 o 
  -6   8   2      172.08      170.82      9.87 o 
  -5   8   2      121.95      108.80      7.52 o 
  -4   8   2      762.16      799.00     20.17 o 
  -3   8   2      563.03      596.16     16.83 o 
  -2   8   2     7828.70     7928.03     97.11 o 
  -1   8   2     1489.62     1466.87     27.68 o 
   0   8   2      154.50      254.34      9.12 o 
   1   8   2     1554.12     1538.62     35.53 o 
   7   8   2       17.84        9.88      6.49 o 
   8   8   2      271.95      297.73     23.45 o 
   9   8   2      413.01      417.06     20.19 o 
  10   8   2      445.89      391.18     28.00 o 
  11   8   2        6.18        0.80      4.28 o 
  12   8   2      788.11      896.48     38.09 o 
  13   8   2      204.39      206.11     10.09 o 
 -13   9   2      176.22      184.70      9.89 o 
 -12   9   2      486.45      487.11     29.20 o 
 -11   9   2      230.13      235.81     14.48 o 
 -10   9   2     1309.76     1424.91     70.54 o 
  -9   9   2      111.26      116.87     17.96 o 
  -8   9   2     2949.60     2859.28     84.05 o 
  -7   9   2       12.52        6.77      2.62 o 
  -6   9   2      349.62      354.79     12.54 o 
  -5   9   2      657.40      700.10     19.99 o 
  -4   9   2        3.14        4.45      2.27 o 
  -3   9   2      323.84      331.55     10.23 o 
  -2   9   2     3225.45     3234.82     45.02 o 
  -1   9   2      399.67      351.00     11.41 o 
   0   9   2     8435.78     8993.12    126.32 o 
   1   9   2      413.16      382.31     16.26 o 
   2   9   2     3159.53     3194.73     90.43 o 
   6   9   2      356.61      358.26     24.52 o 
   7   9   2       12.62       10.43      5.95 o 
   8   9   2     3216.74     3111.46    101.01 o 
   9   9   2      124.48      113.36     15.63 o 
  10   9   2     1175.90     1348.21     84.20 o 
  11   9   2      195.65      208.16     18.05 o 
  12   9   2      441.34      451.03     24.01 o 
  13   9   2      176.55      146.84      7.87 o 
 -13  10   2      106.14      121.59      7.55 o 
 -12  10   2      413.13      451.03     26.91 o 
 -11  10   2      511.54      542.87     33.46 o 
 -10  10   2     1270.80     1336.81     59.41 o 
  -9  10   2      543.99      588.50     37.80 o 
  -8  10   2       23.16        6.17      8.48 o 
  -7  10   2     1152.21     1206.49     31.76 o 
  -6  10   2      895.94      885.26     21.13 o 
  -5  10   2      884.67      937.71     22.54 o 
  -4  10   2     1270.09     1305.19     24.57 o 
  -3  10   2      912.86      910.94     18.62 o 
  -2  10   2     2132.53     2194.15     46.11 o 
  -1  10   2       54.83       48.95      4.76 o 
   0  10   2     9535.58     9838.86    138.05 o 
   1  10   2       74.07       71.90      7.24 o 
   2  10   2     1860.71     1957.53     63.07 o 
   6  10   2      852.32      821.81     40.95 o 
   7  10   2     1089.93     1062.31     49.75 o 
   8  10   2       36.40       49.74     15.84 o 
   9  10   2      628.43      598.24     35.94 o 
  10  10   2     1366.46     1396.69     68.75 o 
  11  10   2      503.99      505.03     27.20 o 
  12  10   2      395.86      412.41     16.07 o 
  13  10   2      108.24      100.04      9.34 o 
 -13  11   2       96.76      108.13      9.43 o 
 -12  11   2       51.81       39.87      5.61 o 
 -11  11   2      249.61      275.22     22.57 o 
 -10  11   2      803.03      812.17     43.59 o 
  -9  11   2      236.29      234.69     23.57 o 
  -8  11   2       46.13       45.75     11.93 o 
  -7  11   2       71.13       73.68      9.96 o 
  -6  11   2     1651.23     1736.80     33.65 o 
  -5  11   2       55.58       62.98      6.12 o 
  -4  11   2      522.15      524.43     17.31 o 
  -3  11   2      570.67      524.52     15.58 o 
  -2  11   2      663.15      608.65     16.55 o 
  -1  11   2     1033.75      984.40     22.40 o 
   0  11   2     4073.48     4381.68     68.16 o 
   1  11   2      923.59      889.98     20.98 o 
   2  11   2      804.96      763.52     33.86 o 
   3  11   2      653.46      670.16     33.73 o 
   5  11   2       66.54      111.44     14.24 o 
   6  11   2     1697.66     1648.22     65.46 o 
   7  11   2       69.27       56.03     12.18 o 
   8  11   2       49.24       51.83      7.76 o 
   9  11   2      270.45      282.19     24.48 o 
  10  11   2      824.18      829.84     38.95 o 
  11  11   2      234.23      225.73     20.71 o 
  12  11   2       34.37       27.80      7.76 o 
 -12  12   2      231.12      260.56     12.22 o 
 -11  12   2       39.06       53.44      8.82 o 
 -10  12   2      102.11       94.25     14.30 o 
  -9  12   2      129.04      137.47     18.42 o 
  -8  12   2      158.82      188.38     21.51 o 
  -7  12   2      532.93      577.04     36.46 o 
  -6  12   2     1737.99     1802.19     40.73 o 
  -5  12   2      572.60      583.69     15.26 o 
  -4  12   2     2278.11     2187.65     37.64 o 
  -3  12   2     1211.23     1240.12     35.37 o 
  -2  12   2      256.32      238.92     13.49 o 
  -1  12   2      252.32      287.61     14.88 o 
   0  12   2      483.24      512.52     19.79 o 
   1  12   2      219.41      242.48     20.53 o 
   2  12   2      300.55      316.96     21.17 o 
   3  12   2     1182.96     1220.16     49.30 o 
   4  12   2     2282.73     2193.41     34.73 o 
   5  12   2      530.09      510.52     23.46 o 
   6  12   2     1531.77     1479.05     63.17 o 
   7  12   2      521.83      499.71     34.22 o 
   8  12   2      151.53      183.11     13.65 o 
   9  12   2      137.74      156.01     13.42 o 
  10  12   2      106.42       93.09     15.60 o 
  11  12   2       38.98       43.18      9.80 o 
  12  12   2      238.43      255.57     17.11 o 
 -12  13   2       94.47       85.80      6.49 o 
 -11  13   2      201.30      224.64     12.76 o 
 -10  13   2      122.22      129.08     11.24 o 
  -9  13   2       47.12       60.68     15.10 o 
  -8  13   2      418.05      422.91     22.00 o 
  -7  13   2     1620.11     1692.18     48.78 o 
  -6  13   2      946.65      956.91     33.82 o 
  -5  13   2     1363.72     1368.43     28.74 o 
  -4  13   2       61.29       54.50      5.54 o 
  -3  13   2     1864.52     1776.74     37.41 o 
  -2  13   2      134.34      115.22     10.07 o 
  -1  13   2      249.00      255.27     14.64 o 
   0  13   2      316.71      331.50     16.20 o 
   1  13   2      252.70      255.08     19.20 o 
   2  13   2      144.94      139.69      8.88 o 
   3  13   2     1799.92     1788.58     29.99 o 
   4  13   2       68.78       55.19      6.56 o 
   5  13   2     1318.01     1243.73     42.69 o 
   6  13   2      974.94      915.16     34.33 o 
   7  13   2     1668.11     1658.95     44.29 o 
   8  13   2      378.24      369.83     16.32 o 
   9  13   2       60.48       68.38     18.20 o 
  10  13   2      144.62      118.04     15.75 o 
  11  13   2      194.40      212.85     18.38 o 
  12  13   2      106.47      111.50     10.33 o 
 -11  14   2       33.66       39.16      5.59 o 
 -10  14   2      552.16      602.60     22.81 o 
  -9  14   2      118.80      109.14     10.62 o 
  -8  14   2       95.73       90.01     10.54 o 
  -7  14   2      481.00      504.69     23.85 o 
  -6  14   2       64.24       62.86      9.89 o 
  -5  14   2      154.90      148.65     12.21 o 
  -4  14   2      181.53      199.66      9.80 o 
  -3  14   2      525.14      515.64     15.62 o 
  -2  14   2     1233.49     1169.37     22.14 o 
  -1  14   2      459.36      480.35     17.08 o 
   0  14   2      472.97      426.38     21.21 o 
   1  14   2      401.18      420.05     14.17 o 
   2  14   2     1294.83     1314.44     24.61 o 
   3  14   2      542.55      556.04     16.20 o 
   4  14   2      187.80      180.06     10.18 o 
   5  14   2      191.80      171.26     11.77 o 
   6  14   2       66.94       56.20      9.26 o 
   7  14   2      519.07      547.95     20.49 o 
   8  14   2       94.55       90.10      8.52 o 
   9  14   2      109.55      109.31      9.95 o 
  10  14   2      466.63      497.41     30.51 o 
  11  14   2       33.04       39.32      8.02 o 
  12  14   2      694.64      675.05     24.94 o 
 -11  15   2      150.08      153.76     14.14 o 
 -10  15   2       77.18       74.34      7.69 o 
  -9  15   2      121.52      116.79     10.38 o 
  -8  15   2     1217.82     1333.98     50.91 o 
  -7  15   2       60.98       63.29      9.11 o 
  -6  15   2      178.14      177.34     19.69 o 
  -5  15   2     1165.13     1229.69     38.68 o 
  -4  15   2      140.75      143.77      8.67 o 
  -3  15   2       47.62       52.46      5.05 o 
  -2  15   2      196.94      177.22      8.20 o 
  -1  15   2     2293.91     2247.41     45.25 o 
   0  15   2      364.57      357.40     15.31 o 
   1  15   2     2214.42     2205.77     38.80 o 
   2  15   2      202.71      188.19      8.77 o 
   3  15   2       36.02       36.61      5.48 o 
   4  15   2      162.50      154.24      9.96 o 
   5  15   2     1145.15     1142.44     61.78 o 
   6  15   2      207.43      226.06     13.13 o 
   7  15   2       51.10       56.12      8.54 o 
   8  15   2     1144.33     1215.27     37.42 o 
   9  15   2      141.52      153.82     11.16 o 
  10  15   2       54.66       55.30     10.20 o 
  11  15   2      208.64      223.89     15.48 o 
 -11  16   2      720.60      704.85     26.84 o 
 -10  16   2       55.20       59.21      6.50 o 
  -9  16   2      969.30     1044.03     63.98 o 
  -8  16   2      281.94      275.50     21.96 o 
  -7  16   2       60.90       50.76      8.31 o 
  -6  16   2      600.29      652.19     39.00 o 
  -5  16   2     1415.96     1503.34     64.25 o 
  -4  16   2      248.05      248.13     16.83 o 
  -3  16   2     1815.71     1755.65     50.18 o 
  -2  16   2      714.66      699.04     19.12 o 
  -1  16   2      153.35      143.86      9.94 o 
   0  16   2      401.62      376.17     15.85 o 
   1  16   2      182.66      181.52     11.55 o 
   2  16   2      783.93      782.23     24.59 o 
   3  16   2     1838.87     1936.37     54.68 o 
   4  16   2      185.86      189.38     15.94 o 
   5  16   2     1377.27     1468.68     44.91 o 
   6  16   2      611.04      662.15     27.89 o 
   7  16   2      101.40      123.31     11.88 o 
   8  16   2      306.42      291.46     20.94 o 
   9  16   2      906.05      946.76     28.49 o 
  10  16   2       42.65       47.60      8.64 o 
  11  16   2      698.68      656.32     25.78 o 
 -10  17   2      333.75      369.52     20.26 o 
  -9  17   2      179.89      183.36     16.33 o 
  -8  17   2       14.17        5.97      7.35 o 
  -7  17   2       73.91       72.34     13.69 o 
  -6  17   2      156.83      170.53     19.58 o 
  -5  17   2      738.04      749.58     42.70 o 
  -4  17   2      354.12      341.19     19.81 o 
  -3  17   2      147.88      138.11     12.61 o 
  -2  17   2      351.15      356.75     15.47 o 
  -1  17   2      832.39      869.99     25.39 o 
   0  17   2       28.69       23.61      5.59 o 
   1  17   2      751.19      780.31     24.49 o 
   2  17   2      301.31      299.53     28.03 o 
   3  17   2      187.97      180.93     16.96 o 
   4  17   2      406.00      412.97     18.29 o 
   5  17   2      688.28      713.28     29.11 o 
   6  17   2      135.75      151.82     13.02 o 
   7  17   2       82.67       87.13      9.91 o 
   8  17   2        8.79       11.55      5.07 o 
   9  17   2      189.75      198.45     11.12 o 
  10  17   2      327.31      321.07     18.95 o 
 -10  18   2       34.46       27.58      4.94 o 
  -9  18   2       25.56       31.41      7.10 o 
  -8  18   2        9.51       14.16      7.66 o 
  -7  18   2      198.46      188.10     19.31 o 
  -6  18   2      445.67      488.07     32.27 o 
  -5  18   2        8.90       -3.17      8.69 o 
  -4  18   2      723.55      769.62     43.36 o 
  -3  18   2      305.30      324.50     19.25 o 
  -2  18   2       33.42       30.66      6.00 o 
  -1  18   2      119.94      119.67      9.43 o 
   0  18   2        3.28        6.75      3.61 o 
   1  18   2      123.30      124.42     13.37 o 
   2  18   2       24.98       28.18      7.41 o 
   3  18   2      360.42      354.26     45.36 o 
   4  18   2      764.94      814.26     30.83 o 
   5  18   2       12.69       12.55      5.92 o 
   6  18   2      471.82      515.79     32.39 o 
   7  18   2      173.94      167.56     18.45 o 
   8  18   2        9.29        7.95      3.97 o 
   9  18   2       22.66       20.25      6.62 o 
  -9  19   2       46.63       42.47      7.02 o 
  -8  19   2      365.44      367.84     22.47 o 
  -7  19   2     1438.69     1447.00     55.86 o 
  -6  19   2      275.13      270.05     23.17 o 
  -5  19   2      196.47      212.10     21.69 o 
  -4  19   2      279.86      321.50     27.69 o 
  -3  19   2      913.99      914.17     33.52 o 
  -2  19   2      410.22      409.68     16.40 o 
  -1  19   2      208.38      220.41     16.59 o 
   0  19   2      393.86      405.99     14.66 o 
   1  19   2      204.05      210.03     15.25 o 
   2  19   2      418.81      409.60     21.77 o 
   3  19   2      993.69     1062.36     36.75 o 
   4  19   2      293.05      285.49     24.04 o 
   5  19   2      320.50      346.48     26.51 o 
   6  19   2      263.55      269.90     22.22 o 
   7  19   2     1356.39     1456.92     54.58 o 
   8  19   2      390.80      378.04     21.45 o 
  -8  20   2      199.77      186.85     14.59 o 
  -7  20   2       97.87       86.71     12.05 o 
  -6  20   2      293.64      290.53     22.69 o 
  -5  20   2      781.03      815.60     41.74 o 
  -4  20   2       11.31       -5.17      8.93 o 
  -3  20   2      296.60      317.47     25.03 o 
  -2  20   2      509.65      538.10     25.09 o 
  -1  20   2      105.38       95.88     11.06 o 
   0  20   2     1809.15     1870.24     41.21 o 
   1  20   2      121.77      126.94      9.82 o 
   2  20   2      537.55      583.52     25.33 o 
   3  20   2      319.72      310.59     18.32 o 
   4  20   2       12.86       12.24      8.37 o 
   5  20   2      719.96      775.27     39.20 o 
   6  20   2      248.00      261.84     20.81 o 
   7  20   2       93.75      100.05     11.73 o 
  -8  21   2      375.84      378.78     18.51 o 
  -7  21   2      101.60      106.42     11.71 o 
  -6  21   2      187.01      174.80     16.34 o 
  -5  21   2      220.43      252.88     21.17 o 
  -4  21   2       31.99       18.77     10.25 o 
  -3  21   2      531.61      476.74     32.18 o 
  -2  21   2      111.81      103.65     11.29 o 
  -1  21   2      805.07      842.70     31.72 o 
   0  21   2       88.03       64.82      7.09 o 
   1  21   2      885.69      926.46     26.01 o 
   2  21   2      103.43      104.56     10.48 o 
   3  21   2      539.72      525.67     30.49 o 
   4  21   2       36.51       23.22      8.49 o 
   5  21   2      224.65      249.88     20.04 o 
   6  21   2      169.18      176.19     15.65 o 
   7  21   2      102.58      103.58     10.71 o 
  -7  22   2      390.75      339.90     17.91 o 
  -6  22   2       23.59       21.70      7.06 o 
  -5  22   2       20.69       17.74      7.20 o 
  -4  22   2      923.58      903.47     41.89 o 
  -3  22   2       77.69       61.82     12.60 o 
  -2  22   2        2.04       -3.19      7.33 o 
  -1  22   2      126.24      117.58     11.75 o 
   0  22   2        0.44       -1.51      5.32 o 
   1  22   2      125.87      117.72      8.52 o 
   2  22   2        0.39       -0.69      3.86 o 
   3  22   2       76.79       81.44     16.34 o 
   4  22   2      948.52      918.33     38.88 o 
   5  22   2       19.49       17.35      6.49 o 
   6  22   2       36.86       32.00      6.45 o 
  -6  23   2      213.79      201.82     13.49 o 
  -5  23   2      522.46      533.44     26.19 o 
  -4  23   2      207.54      206.26     17.14 o 
  -3  23   2      335.86      353.42     24.08 o 
  -2  23   2      206.99      215.73     19.99 o 
  -1  23   2      481.24      530.08     22.02 o 
   0  23   2       21.68       10.34      9.71 o 
   1  23   2      471.69      475.05     25.28 o 
   2  23   2      201.00      190.83     11.23 o 
   3  23   2      292.05      288.93     13.67 o 
   4  23   2      213.39      212.04     13.57 o 
   5  23   2      563.84      565.01     26.46 o 
   6  23   2      212.28      202.09     13.39 o 
  -4  24   2      175.24      165.41     13.27 o 
  -3  24   2      160.02      180.07     14.71 o 
  -2  24   2       82.64       77.00     10.74 o 
  -1  24   2      140.52      129.55     14.41 o 
   0  24   2        0.24       -0.82      6.64 o 
   1  24   2      157.95      142.17     14.27 o 
   2  24   2       92.74       89.80     10.86 o 
   3  24   2      119.90      123.48     12.27 o 
   4  24   2      163.41      162.84     12.87 o 
   5  24   2      505.41      440.15     19.80 o 
  -2  25   2      117.61      119.10     10.92 o 
  -1  25   2      117.06      110.20     11.13 o 
   1  25   2      125.75      101.21      9.89 o 
   2  25   2      128.12      115.27     10.57 o 
   0   0   3     2560.48     2566.72     75.17 o 
   1   0   3     1596.97     1565.98     33.97 o 
   2   0   3       52.39       45.44      5.15 o 
   3   0   3      300.78      316.67     13.00 o 
   4   0   3     2739.57     2633.98     55.37 o 
   5   0   3       41.76       40.02      8.41 o 
   6   0   3      204.58      213.36     18.60 o 
   7   0   3      304.35      247.09     35.87 o 
   8   0   3      805.06      836.90     38.09 o 
   9   0   3        0.20        8.76      9.91 o 
  10   0   3        0.50        1.65      4.01 o 
  11   0   3       23.03       26.33      6.66 o 
  12   0   3       60.64       53.70      7.15 o 
  13   0   3      461.81      440.18     24.95 o 
 -13   1   3      219.16      185.36     15.86 o 
 -12   1   3      381.30      355.41     21.39 o 
 -11   1   3       78.96       54.90      8.66 o 
 -10   1   3      541.36      480.28     32.22 o 
  -9   1   3      423.31      384.84     18.78 o 
  -8   1   3      163.72      137.27     12.58 o 
  -7   1   3      148.65      109.05     16.64 o 
  -6   1   3      377.08      366.49     17.81 o 
  -5   1   3      232.77      200.95     12.22 o 
  -4   1   3      404.48      395.02     25.31 o 
  -3   1   3      195.07      186.41     10.28 o 
  -2   1   3      733.79      745.39     21.31 o 
  -1   1   3      572.67      566.66     17.49 o 
   0   1   3     2999.70     2917.26     58.96 o 
   1   1   3      601.74      582.88     25.92 o 
   2   1   3      718.79      712.20     29.48 o 
   3   1   3      193.64      207.52     15.20 o 
   4   1   3      444.03      461.46     24.31 o 
   5   1   3      208.95      202.56     16.41 o 
   6   1   3      430.87      420.09     26.19 o 
   7   1   3      133.92      124.91     10.25 o 
   8   1   3      198.58      164.22     10.10 o 
   9   1   3      423.80      388.76     18.62 o 
  10   1   3      536.53      490.82     20.14 o 
  11   1   3       86.93       65.62     15.42 o 
  12   1   3      413.72      429.88     29.11 o 
  13   1   3      232.17      221.42     17.47 o 
 -13   2   3      194.18      171.82     14.15 o 
 -12   2   3      247.25      214.48     13.47 o 
 -11   2   3       53.31       47.54      8.16 o 
 -10   2   3     1497.79     1212.53     55.31 o 
  -9   2   3      150.75      127.81     15.60 o 
  -8   2   3      541.58      555.79     43.39 o 
  -7   2   3      252.67      232.64     13.22 o 
  -6   2   3      284.57      254.94     15.27 o 
  -5   2   3      681.02      651.33     30.07 o 
  -4   2   3      601.90      587.52     21.00 o 
  -3   2   3      660.57      608.25     36.23 o 
  -2   2   3     2892.59     2646.09     54.31 o 
  -1   2   3       36.66       45.06      5.41 o 
   0   2   3      663.44      611.84     15.44 o 
   1   2   3       25.30       36.34      6.44 o 
   2   2   3     2952.88     2832.42     79.16 o 
   3   2   3      647.33      646.49     28.16 o 
   4   2   3      585.49      531.78     25.97 o 
   5   2   3      744.94      721.42     32.84 o 
   6   2   3      293.12      298.78     20.67 o 
   7   2   3      277.89      286.36     15.50 o 
   8   2   3      503.95      515.35     26.30 o 
   9   2   3      160.75      181.54     17.44 o 
  10   2   3     1642.92     1494.80     54.32 o 
  11   2   3       54.49       52.03     12.49 o 
  12   2   3      249.39      239.87     21.28 o 
  13   2   3      190.68      168.36     15.09 o 
 -13   3   3       59.33       73.12      6.29 o 
 -12   3   3      800.59      749.77     25.94 o 
 -11   3   3       49.42       40.10      8.72 o 
 -10   3   3      272.38      298.48     26.16 o 
  -9   3   3      118.27      130.44     11.23 o 
  -8   3   3      434.19      394.88     16.86 o 
  -7   3   3      336.48      312.83     14.72 o 
  -6   3   3      431.19      410.53     16.20 o 
  -5   3   3      621.28      625.49     23.43 o 
  -4   3   3       21.42       19.15      4.81 o 
  -3   3   3     1256.12     1133.04     30.86 o 
  -2   3   3      296.63      335.31     14.27 o 
  -1   3   3        6.86        6.15      3.35 o 
   0   3   3     4544.67     4978.37     79.18 o 
   1   3   3       18.77       13.93      4.48 o 
   2   3   3      273.68      337.81     18.21 o 
   3   3   3     1256.73     1232.55     42.46 o 
   4   3   3       22.49       26.46      6.25 o 
   5   3   3      550.58      557.83     27.90 o 
   6   3   3      419.42      437.37     18.50 o 
   7   3   3      329.98      357.38     17.22 o 
   8   3   3      494.71      452.61     19.86 o 
   9   3   3      131.35      136.64     15.24 o 
  10   3   3      273.70      320.98     21.62 o 
  11   3   3       59.84       41.65     11.89 o 
  12   3   3      771.35      771.31     38.68 o 
  13   3   3       82.43       92.36      7.26 o 
 -13   4   3       22.23       24.55     10.57 o 
 -12   4   3      112.42      125.54     10.02 o 
 -11   4   3      399.20      353.66     18.85 o 
 -10   4   3        7.04       21.68     10.37 o 
  -9   4   3       42.69       41.66      6.74 o 
  -8   4   3     1206.74     1139.85     55.11 o 
  -7   4   3      786.64      755.53     23.79 o 
  -6   4   3      403.80      370.14     15.57 o 
  -5   4   3     1912.40     1926.72     78.15 o 
  -4   4   3     1631.88     1584.98     93.42 o 
  -3   4   3      185.00      166.58     10.67 o 
  -2   4   3     1966.99     1787.70     49.49 o 
  -1   4   3       89.46       86.68      5.81 o 
   0   4   3      170.52      126.21      6.76 o 
   1   4   3      101.63       99.42      9.12 o 
   2   4   3     1843.81     1786.03     53.91 o 
   3   4   3      225.99      234.78     15.05 o 
   4   4   3     1597.14     1646.00     53.45 o 
   5   4   3     1993.68     2134.87     67.57 o 
   6   4   3      410.70      407.57     39.03 o 
   7   4   3      740.31      758.42     34.17 o 
   8   4   3     1261.71     1190.13     35.90 o 
   9   4   3       30.22       37.73      8.55 o 
  10   4   3       24.48       24.04      6.66 o 
  11   4   3      418.30      405.91     29.30 o 
  12   4   3      111.04      137.96     15.36 o 
  13   4   3       27.10       36.67      6.99 o 
 -13   5   3      147.14      151.57     12.48 o 
 -12   5   3      441.12      437.11     22.63 o 
 -11   5   3        9.66        3.42      4.43 o 
 -10   5   3      159.06      160.04     19.68 o 
  -9   5   3      101.10       93.15     16.26 o 
  -8   5   3        9.31        6.90      7.44 o 
  -7   5   3      542.80      515.54     19.56 o 
  -6   5   3      882.29      872.03     25.25 o 
  -5   5   3      881.57      876.49     29.45 o 
  -4   5   3      636.46      602.24     22.56 o 
  -3   5   3     3208.06     3121.81     65.88 o 
  -2   5   3      993.79      921.90     27.01 o 
  -1   5   3      424.47      404.66     12.59 o 
   0   5   3      647.85      599.57     15.73 o 
   1   5   3      482.54      477.49     20.86 o 
   2   5   3      915.43      920.15     32.81 o 
   3   5   3     3114.86     3233.20     87.77 o 
   4   5   3      672.72      725.06     30.55 o 
   5   5   3      915.07      960.70     38.51 o 
   6   5   3      960.47     1024.58     30.62 o 
   7   5   3      554.69      536.18     22.78 o 
   8   5   3       15.46       15.70      7.52 o 
   9   5   3      122.03      122.77     14.67 o 
  10   5   3      131.69      153.57     15.71 o 
  11   5   3       21.71       13.75      8.27 o 
  12   5   3      457.46      434.22     25.93 o 
  13   5   3      151.20      160.19     11.10 o 
 -13   6   3      437.31      488.24     23.03 o 
 -12   6   3      136.34      148.23     10.16 o 
 -11   6   3      829.38      801.60     28.28 o 
 -10   6   3      122.50      111.94     11.77 o 
  -9   6   3       69.85       70.66     15.42 o 
  -8   6   3      499.40      484.24     34.09 o 
  -7   6   3      988.57     1044.91     29.20 o 
  -6   6   3     3201.48     3283.14     60.90 o 
  -5   6   3      241.17      263.68     10.49 o 
  -4   6   3      689.45      707.73     19.32 o 
  -3   6   3      593.87      623.99     22.49 o 
  -2   6   3     1119.81     1017.31     43.75 o 
  -1   6   3       51.25       50.58      4.41 o 
   0   6   3       41.43       33.73      3.74 o 
   1   6   3       14.99       11.44      4.08 o 
   2   6   3     1152.94     1145.75     37.86 o 
   3   6   3      610.65      668.44     27.19 o 
   4   6   3      732.73      795.56     32.45 o 
   5   6   3      199.44      198.74     12.80 o 
   6   6   3     3009.78     3185.27     67.63 o 
   7   6   3     1008.78     1101.53     48.87 o 
   8   6   3      558.89      547.86     32.79 o 
   9   6   3       77.48       61.63     11.00 o 
  10   6   3      100.85       90.79      9.35 o 
  11   6   3      762.83      753.08     38.18 o 
  12   6   3      132.83      132.04      8.81 o 
 -13   7   3       17.77       27.42      5.96 o 
 -12   7   3      252.13      273.81     24.96 o 
 -11   7   3      118.12      112.67      9.86 o 
 -10   7   3      149.81      149.16     12.64 o 
  -9   7   3      120.49      111.59     17.07 o 
  -8   7   3      134.94      145.43     19.15 o 
  -7   7   3     1685.95     1724.52     33.71 o 
  -6   7   3     1289.45     1357.46     28.28 o 
  -5   7   3      482.00      545.94     17.45 o 
  -4   7   3      676.38      672.16     24.98 o 
  -3   7   3      158.44      156.99     11.04 o 
  -2   7   3      406.73      388.07     16.91 o 
  -1   7   3      408.63      458.11     18.47 o 
   0   7   3       44.09       28.56      5.85 o 
   5   7   3      500.43      509.37     41.38 o 
   6   7   3     1185.37     1238.26     51.85 o 
   7   7   3     1657.53     1672.47     64.61 o 
   8   7   3      102.39      141.55     17.17 o 
   9   7   3       97.63       94.55     13.49 o 
  10   7   3      173.75      146.84     11.47 o 
  11   7   3       99.33       92.05     13.40 o 
  12   7   3      257.24      261.40     12.39 o 
  13   7   3       22.06       33.29      5.75 o 
 -13   8   3       45.63       47.74      6.24 o 
 -12   8   3       68.91       76.07      6.08 o 
 -11   8   3      220.35      245.44     22.03 o 
 -10   8   3      504.93      510.86     35.52 o 
  -9   8   3      196.35      188.68     22.11 o 
  -8   8   3      249.03      275.27     25.85 o 
  -7   8   3     1366.35     1306.76     40.26 o 
  -6   8   3       80.61       87.88      6.80 o 
  -5   8   3     1035.78     1106.87     24.06 o 
  -4   8   3      986.26      983.01     25.68 o 
  -3   8   3      923.05      928.19     29.06 o 
  -2   8   3      955.93      892.62     37.20 o 
  -1   8   3      924.89      901.03     27.94 o 
   0   8   3      738.02      698.33     32.60 o 
   4   8   3     1037.12      974.07     45.01 o 
   5   8   3      947.55      916.46     27.27 o 
   6   8   3       56.43       72.05     12.01 o 
   7   8   3     1408.21     1374.72     57.59 o 
   8   8   3      233.54      236.39     21.76 o 
   9   8   3      205.44      179.63     18.31 o 
  10   8   3      424.89      430.62     19.37 o 
  11   8   3      230.42      235.67      9.80 o 
  13   8   3       53.05       38.24      5.73 o 
 -12   9   3      108.85      124.29     12.83 o 
 -11   9   3      199.93      222.24     19.45 o 
 -10   9   3      393.91      373.55     17.83 o 
  -9   9   3      282.27      286.95     26.83 o 
  -8   9   3      579.92      560.55     37.20 o 
  -7   9   3      208.32      223.83     23.13 o 
  -6   9   3      490.45      486.09     18.45 o 
  -5   9   3     1366.95     1356.19     32.67 o 
  -4   9   3      583.66      597.03     19.41 o 
  -3   9   3     1040.08     1000.66     30.64 o 
  -2   9   3      856.55      879.45     27.71 o 
  -1   9   3       89.12       92.13      8.55 o 
   0   9   3      911.71      918.37     28.71 o 
   1   9   3       57.62       56.86      9.64 o 
   4   9   3      588.20      567.50     18.23 o 
   5   9   3     1452.61     1371.68     52.14 o 
   6   9   3      465.08      492.42     31.58 o 
   7   9   3      178.02      201.47     20.54 o 
   8   9   3      620.65      609.94     36.52 o 
   9   9   3      258.17      251.82     22.06 o 
  10   9   3      358.33      317.54     22.43 o 
  11   9   3      229.80      189.23     14.38 o 
  12   9   3      148.76      129.56     12.32 o 
 -12  10   3       74.70       70.99      9.34 o 
 -11  10   3       23.97       23.88      8.28 o 
 -10  10   3      668.21      739.28     25.80 o 
  -9  10   3      354.39      408.83     20.06 o 
  -8  10   3      956.64     1015.49     34.40 o 
  -7  10   3       77.61       65.54     14.25 o 
  -6  10   3     1564.05     1512.34     43.00 o 
  -5  10   3     2317.31     2315.29     46.84 o 
  -4  10   3      284.17      308.79     13.63 o 
  -3  10   3      321.92      326.86     13.65 o 
  -2  10   3      979.61      941.20     29.27 o 
  -1  10   3      231.63      254.03     14.00 o 
   0  10   3      356.76      342.05     16.37 o 
   1  10   3      214.38      244.79     18.77 o 
   2  10   3      968.09      879.35     39.21 o 
   3  10   3      309.56      301.77     13.13 o 
   4  10   3      348.14      329.97     14.09 o 
   5  10   3     2276.28     2199.56     59.92 o 
   6  10   3     1648.94     1604.47     64.54 o 
   7  10   3       78.25       77.40     15.00 o 
   8  10   3      865.60      942.85     47.58 o 
   9  10   3      327.29      336.09     25.86 o 
  10  10   3      664.13      675.36     34.23 o 
  11  10   3       17.71       15.87      8.31 o 
  12  10   3       65.88       62.41      8.79 o 
 -12  11   3      198.67      210.54     14.32 o 
 -11  11   3      371.22      376.76     23.69 o 
 -10  11   3       77.72       70.49     14.26 o 
  -9  11   3      133.90      143.86     11.61 o 
  -8  11   3      226.61      233.18     15.42 o 
  -7  11   3      223.30      230.97     15.95 o 
  -6  11   3       70.47       74.47     15.20 o 
  -5  11   3     1439.89     1480.23     77.44 o 
  -4  11   3      991.80      999.52     26.28 o 
  -3  11   3     1227.54     1177.09     28.64 o 
  -2  11   3      144.06      137.03      8.76 o 
  -1  11   3      420.02      388.53     14.73 o 
   0  11   3       71.00       77.41      6.97 o 
   1  11   3      447.23      417.17     15.32 o 
   2  11   3      181.84      164.01      8.45 o 
   3  11   3     1363.72     1311.14     26.95 o 
   4  11   3      943.63      952.78     22.67 o 
   5  11   3     1356.79     1306.57     33.09 o 
   6  11   3       65.39       42.53     12.22 o 
   7  11   3      239.42      283.50     25.60 o 
   8  11   3      216.92      218.79     22.17 o 
   9  11   3      118.06      138.80     16.19 o 
  10  11   3       95.02       92.32      9.21 o 
  11  11   3      351.28      360.28     23.10 o 
  12  11   3      201.13      218.16     13.90 o 
 -11  12   3       86.53       91.95     11.68 o 
 -10  12   3      109.34      122.03     10.78 o 
  -9  12   3       15.45       14.66      6.20 o 
  -8  12   3     1556.02     1634.61     45.28 o 
  -7  12   3      214.33      223.05     15.35 o 
  -6  12   3      173.02      209.88     30.14 o 
  -5  12   3      235.92      256.22     24.76 o 
  -4  12   3      693.37      678.10     27.70 o 
  -3  12   3       30.39       31.74      6.98 o 
  -2  12   3      536.28      513.82     22.76 o 
  -1  12   3     1029.38     1054.86     34.20 o 
   0  12   3        3.90       -2.53      5.62 o 
   1  12   3      976.94      972.17     19.93 o 
   2  12   3      559.00      541.55     14.05 o 
   3  12   3       27.23       37.19      5.45 o 
   4  12   3      691.43      628.73     18.16 o 
   5  12   3      293.30      265.36     13.87 o 
   6  12   3      147.95      171.80     14.71 o 
   7  12   3      205.35      195.07     15.67 o 
   8  12   3     1647.16     1658.90     37.78 o 
   9  12   3       10.47        4.88      5.37 o 
  10  12   3      104.87      113.27      9.63 o 
  11  12   3       99.06       88.98     11.14 o 
  12  12   3       11.02       14.54      3.80 o 
 -11  13   3       32.39       32.16      6.60 o 
 -10  13   3       48.98       40.90      6.08 o 
  -9  13   3      232.76      253.81     14.05 o 
  -8  13   3     1141.51     1220.47     36.71 o 
  -7  13   3      415.34      425.98     20.78 o 
  -6  13   3      116.19      123.16     11.41 o 
  -5  13   3       90.11       91.62     10.22 o 
  -4  13   3      124.82      111.27     16.21 o 
  -3  13   3     1365.21     1352.53     41.07 o 
  -2  13   3     1014.83     1010.61     39.12 o 
  -1  13   3      110.52      108.04     10.83 o 
   0  13   3      539.87      513.70     18.72 o 
   1  13   3      100.89       96.53      6.99 o 
   2  13   3      959.82      951.33     22.81 o 
   3  13   3     1395.63     1320.49     28.15 o 
   4  13   3      138.82      129.95      8.55 o 
   5  13   3      154.11      143.97     10.49 o 
   6  13   3      163.76      165.26     14.74 o 
   7  13   3      385.98      414.48     22.32 o 
   8  13   3     1124.68     1170.21     45.10 o 
   9  13   3      211.43      228.16     14.73 o 
  10  13   3       55.64       48.42     10.34 o 
  11  13   3       30.39       29.28      7.18 o 
 -11  14   3       95.72       95.01      8.74 o 
 -10  14   3      384.95      407.31     23.45 o 
  -9  14   3        5.44        4.10     12.32 o 
  -8  14   3      182.52      184.50     12.93 o 
  -7  14   3      918.24      980.94     32.70 o 
  -6  14   3       83.67       78.41     14.12 o 
  -5  14   3      117.64      124.00     11.51 o 
  -4  14   3       51.34       58.68      8.58 o 
  -3  14   3      370.41      359.41     18.74 o 
  -2  14   3     1784.90     1713.55     67.12 o 
  -1  14   3      365.31      323.64     15.15 o 
   0  14   3     4103.66     4017.13     86.81 o 
   1  14   3      396.66      365.86     15.96 o 
   2  14   3     1629.76     1629.03     32.19 o 
   3  14   3      427.23      393.33     14.26 o 
   4  14   3       74.21       76.10      8.11 o 
   5  14   3      126.20      115.04      9.53 o 
   6  14   3       91.60       84.19     11.27 o 
   7  14   3      845.35      879.47     26.09 o 
   8  14   3      218.35      238.12     17.78 o 
   9  14   3        3.33        4.88      3.13 o 
  10  14   3      383.82      424.66     24.59 o 
  11  14   3       82.49       80.89      8.46 o 
 -10  15   3     1492.62     1536.27     49.71 o 
  -9  15   3       91.33      104.80     13.36 o 
  -8  15   3      509.56      515.73     20.40 o 
  -7  15   3      192.17      212.29     17.21 o 
  -6  15   3      264.94      262.46     12.36 o 
  -5  15   3       46.86       45.39      8.03 o 
  -4  15   3      548.97      527.48     18.72 o 
  -3  15   3      424.90      395.18     16.30 o 
  -2  15   3     1314.18     1275.11     31.74 o 
  -1  15   3      433.35      448.16     17.61 o 
   0  15   3        1.37        8.25      5.82 o 
   1  15   3      463.17      463.15     18.05 o 
   2  15   3     1334.43     1294.53     25.17 o 
   3  15   3      519.81      495.17     14.61 o 
   4  15   3      580.56      557.23     32.20 o 
   5  15   3       41.57       42.70      8.36 o 
   6  15   3      222.06      223.29     16.12 o 
   7  15   3      169.62      175.26     10.85 o 
   8  15   3      580.56      585.87     34.28 o 
   9  15   3      119.15      127.07     13.78 o 
  10  15   3     1450.63     1550.66     51.30 o 
  -9  16   3      278.92      271.50     11.50 o 
  -8  16   3      472.81      479.75     18.41 o 
  -7  16   3      380.16      417.06     18.66 o 
  -6  16   3       80.70       75.88     19.66 o 
  -5  16   3      199.57      185.08     14.00 o 
  -4  16   3      844.21      853.58     24.33 o 
  -3  16   3      177.47      191.19     11.07 o 
  -2  16   3      397.01      396.92     16.33 o 
  -1  16   3      416.28      427.00     21.12 o 
   0  16   3     3723.01     3751.06     69.62 o 
   1  16   3      461.31      459.51     18.15 o 
   2  16   3      488.06      477.24     18.26 o 
   3  16   3      153.94      143.09      8.95 o 
   4  16   3      761.04      777.71     49.36 o 
   5  16   3      192.44      171.89     14.09 o 
   6  16   3      102.11      101.93      8.97 o 
   7  16   3      343.84      364.06     17.95 o 
   8  16   3      440.70      455.44     18.38 o 
   9  16   3      284.56      282.67     19.59 o 
  10  16   3      196.88      196.30     13.16 o 
  -8  17   3       18.00        8.64      3.13 o 
  -7  17   3      100.90       96.89      8.54 o 
  -6  17   3      271.50      246.64     14.22 o 
  -5  17   3      225.48      235.76     14.48 o 
  -4  17   3       55.65       50.52      6.17 o 
  -3  17   3     1047.08     1006.18     32.39 o 
  -2  17   3      246.90      223.24     14.76 o 
  -1  17   3      707.09      687.14     26.95 o 
   0  17   3       33.69       30.38      5.18 o 
   1  17   3      652.31      627.87     20.97 o 
   2  17   3      270.48      274.23     13.53 o 
   4  17   3       82.42       84.68     13.90 o 
   5  17   3      232.60      266.34     16.46 o 
   6  17   3      263.66      279.93     18.93 o 
   7  17   3       95.52       93.94      8.94 o 
   8  17   3       18.22       19.13      4.29 o 
   9  17   3      320.70      348.88     19.59 o 
  -8  18   3      332.86      298.31     16.07 o 
  -7  18   3      119.90      127.70     12.50 o 
  -6  18   3      325.83      337.54     22.26 o 
  -5  18   3       31.46       30.99      8.72 o 
  -4  18   3      413.53      385.80     29.73 o 
  -3  18   3      220.35      207.60     23.39 o 
  -2  18   3      117.04      126.62     11.37 o 
  -1  18   3      260.82      250.12     12.70 o 
   0  18   3      173.44      161.04      8.82 o 
   1  18   3      262.82      245.67     12.68 o 
   2  18   3       90.47      109.04     16.40 o 
   4  18   3      419.53      425.80     29.41 o 
   5  18   3       48.89       50.66     10.85 o 
   6  18   3      296.66      321.58     22.98 o 
   7  18   3      134.98      156.17     14.18 o 
   8  18   3      293.42      284.45     16.19 o 
  -7  19   3       88.96       90.51      8.98 o 
  -6  19   3      603.69      604.98     29.03 o 
  -5  19   3      646.30      728.49     34.72 o 
  -4  19   3      112.95       84.99     12.64 o 
  -3  19   3      328.37      324.42     15.68 o 
  -2  19   3      322.56      319.08     13.44 o 
  -1  19   3      465.36      439.42     18.54 o 
   0  19   3       10.73        4.02      2.79 o 
   1  19   3      477.12      461.93     18.06 o 
   2  19   3      333.09      314.31     16.96 o 
   3  19   3      297.68      299.04     23.18 o 
   4  19   3      103.77       92.23     13.65 o 
   5  19   3      587.45      639.61     33.45 o 
   6  19   3      603.01      686.94     32.80 o 
   7  19   3      103.05      107.89     10.79 o 
   8  19   3        9.92        2.18      2.36 o 
  -6  20   3        1.82        0.73      4.03 o 
  -5  20   3      624.37      617.51     29.66 o 
  -4  20   3      145.60      140.99     14.74 o 
  -3  20   3      180.69      186.23     12.25 o 
  -2  20   3      131.16      130.05     10.51 o 
  -1  20   3      493.99      479.74     16.23 o 
   0  20   3        1.69        5.09      5.49 o 
   1  20   3      469.04      455.55     16.11 o 
   2  20   3      142.77      149.41     11.03 o 
   3  20   3      211.50      222.69     18.66 o 
   4  20   3      132.60      149.76     15.29 o 
   5  20   3      647.06      670.81     32.30 o 
   6  20   3        2.08        7.88      4.73 o 
   7  20   3      572.28      618.41     25.36 o 
  -6  21   3       89.14       84.36      8.43 o 
  -5  21   3      190.63      189.79     14.64 o 
  -4  21   3       33.85       32.77      5.13 o 
  -3  21   3      313.83      288.63     13.73 o 
  -2  21   3       33.04       20.07      5.83 o 
  -1  21   3     1020.47      984.63     43.30 o 
   0  21   3      106.62       99.15      6.82 o 
   1  21   3     1097.84     1100.62     25.47 o 
   2  21   3       32.93       28.15      5.60 o 
   3  21   3      255.39      261.76     13.44 o 
   4  21   3       22.23       22.01      6.55 o 
   5  21   3      177.24      211.66     15.57 o 
   6  21   3       77.77       92.06      9.28 o 
  -4  22   3       68.10       57.46      7.47 o 
  -3  22   3       93.29       71.44      8.95 o 
  -2  22   3      370.73      348.19     21.04 o 
  -1  22   3       73.17       66.47     10.37 o 
   0  22   3      187.84      163.36     10.09 o 
   1  22   3       85.14       79.82      6.70 o 
   2  22   3      339.45      319.36     13.49 o 
   3  22   3       93.15       84.06     11.43 o 
   4  22   3       94.75      100.67      7.24 o 
   5  22   3       21.49       22.08      3.96 o 
   1  23   3      339.59      312.19     16.95 o 
   2  23   3       27.30       26.16      3.68 o 
   3  23   3      454.33      418.11     13.43 o 
   0   0   4     1761.42     1670.34     60.74 o 
   1   0   4       18.28       20.05      5.79 o 
   2   0   4      513.97      481.11     27.88 o 
   3   0   4     1573.15     1794.57     47.24 o 
   4   0   4      641.57      680.75     27.02 o 
   5   0   4      809.66      822.55     45.11 o 
   6   0   4      191.88      224.86     16.33 o 
   7   0   4      366.02      375.23     19.14 o 
   8   0   4      377.84      338.06     17.92 o 
   9   0   4       84.11       70.01     11.02 o 
  10   0   4      150.85      151.16     13.98 o 
  11   0   4       56.32       50.63      6.30 o 
  12   0   4      223.46      217.45     16.38 o 
 -12   1   4      261.13      240.52     16.92 o 
 -11   1   4      279.92      261.92     21.28 o 
 -10   1   4      341.58      311.00     17.01 o 
  -9   1   4       81.98       77.44     18.91 o 
  -8   1   4      145.54      128.82     11.34 o 
  -7   1   4      794.64      751.02     28.52 o 
  -6   1   4     1490.68     1521.87     84.90 o 
  -5   1   4      921.43      956.56     32.00 o 
  -4   1   4       88.69       85.51      8.11 o 
  -3   1   4      255.01      247.80     15.77 o 
  -2   1   4      427.63      431.00     26.65 o 
  -1   1   4      197.83      176.13     11.86 o 
   0   1   4       57.89       65.53      7.86 o 
   1   1   4      202.89      196.31     12.38 o 
   2   1   4      467.43      496.19     27.78 o 
   3   1   4      241.73      245.65     12.25 o 
   4   1   4       94.93      102.96     12.99 o 
   5   1   4      840.22      898.66     41.56 o 
   6   1   4     1432.52     1562.78     49.21 o 
   7   1   4      843.72      830.63     42.22 o 
   8   1   4       83.87       84.06     13.01 o 
   9   1   4       91.92       89.90     12.70 o 
  10   1   4      409.64      370.73     22.36 o 
  11   1   4      272.37      249.04     12.55 o 
  12   1   4      257.91      244.91     17.37 o 
 -12   2   4       58.95       56.62      8.42 o 
 -11   2   4       47.52       39.88     18.34 o 
 -10   2   4      211.05      164.76     13.97 o 
  -9   2   4      354.43      317.57     16.93 o 
  -8   2   4     1147.26     1167.22     42.10 o 
  -7   2   4      816.60      652.87     38.77 o 
  -6   2   4     1101.32     1133.65     56.64 o 
  -5   2   4       31.43       33.59     12.97 o 
  -4   2   4      964.48      934.49     29.43 o 
  -3   2   4      426.36      410.53     23.58 o 
  -2   2   4      791.65      782.73     26.69 o 
  -1   2   4       31.80       29.76      5.60 o 
   0   2   4       21.31       25.04      5.37 o 
   1   2   4       36.08       49.67      6.94 o 
   2   2   4      873.03      907.96     30.19 o 
   3   2   4      446.08      462.96     16.75 o 
   4   2   4      998.82     1073.13     34.28 o 
   5   2   4       25.01       26.74      5.70 o 
   6   2   4      969.47     1069.80     33.69 o 
   7   2   4      839.14      831.08     42.48 o 
   8   2   4     1132.52     1225.60     52.17 o 
   9   2   4      304.61      303.76     22.41 o 
  10   2   4      175.36      142.04     13.57 o 
  11   2   4       42.78       53.60      6.43 o 
  12   2   4       58.09       52.30      8.56 o 
 -12   3   4      432.87      395.24     20.77 o 
 -11   3   4       32.04       31.16      5.26 o 
 -10   3   4       52.34       48.74      5.93 o 
  -9   3   4       44.57       53.15      7.79 o 
  -8   3   4       16.13       20.53      5.96 o 
  -7   3   4      402.02      376.26     29.91 o 
  -6   3   4      185.05      148.91     18.65 o 
  -5   3   4      330.55      319.09     18.13 o 
  -4   3   4      478.50      458.50     18.25 o 
  -3   3   4     1524.92     1558.20     36.73 o 
  -2   3   4      941.17      924.23     25.16 o 
  -1   3   4       43.50       49.46      6.67 o 
   0   3   4     1117.92     1184.53     33.65 o 
   1   3   4       35.26       42.97      6.54 o 
   2   3   4      966.46     1039.75     26.42 o 
   3   3   4     1504.68     1645.61     39.15 o 
   4   3   4      480.58      520.89     18.19 o 
   5   3   4      341.24      335.55     17.11 o 
   6   3   4      152.73      167.17     12.56 o 
   7   3   4      411.57      460.57     30.58 o 
   8   3   4       17.57       17.00      8.92 o 
   9   3   4       54.18       62.04     10.81 o 
  10   3   4       55.54       44.29      8.24 o 
  11   3   4       34.18       36.54      6.23 o 
  12   3   4      419.05      425.59     21.99 o 
 -12   4   4       60.39       59.01      7.53 o 
 -11   4   4      135.16      122.17     21.85 o 
 -10   4   4      357.13      318.95     20.05 o 
  -9   4   4      383.53      335.19     17.68 o 
  -8   4   4      952.21      846.31     46.01 o 
  -7   4   4      136.62      125.71     18.07 o 
  -6   4   4      326.85      295.38     26.87 o 
  -5   4   4     1700.82     1646.34     72.87 o 
  -4   4   4      225.11      225.94     12.94 o 
  -3   4   4      409.40      395.27     16.87 o 
  -2   4   4     1581.66     1492.87     29.85 o 
  -1   4   4      484.77      445.65     13.53 o 
   0   4   4      411.55      388.01     17.14 o 
   1   4   4      461.65      463.57     14.63 o 
   2   4   4     1510.64     1593.58     29.92 o 
   3   4   4      430.27      464.17     14.56 o 
   4   4   4      259.08      293.51     13.04 o 
   5   4   4     1718.44     1753.18     45.67 o 
   6   4   4      360.44      360.29     27.37 o 
   7   4   4      127.37      104.72     15.23 o 
   8   4   4      892.97      928.48     44.28 o 
   9   4   4      383.45      361.20     24.16 o 
  10   4   4      336.38      295.88     19.91 o 
  11   4   4      140.05      115.19     14.06 o 
  12   4   4       60.24       48.63      7.34 o 
 -12   5   4      333.44      287.41     15.01 o 
 -11   5   4      101.18       88.50     11.68 o 
 -10   5   4      906.76      830.28     26.46 o 
  -9   5   4      147.23      129.57     11.06 o 
  -8   5   4      980.89      978.44     50.50 o 
  -7   5   4      117.01       88.14     16.60 o 
  -6   5   4       85.96       83.32     15.66 o 
  -5   5   4     2575.11     2486.08     62.73 o 
  -4   5   4     1036.23     1018.84     34.44 o 
  -3   5   4      111.68       97.38      7.25 o 
  -2   5   4      748.36      709.08     17.64 o 
  -1   5   4      464.43      484.95     18.16 o 
   0   5   4       19.60       14.01      8.32 o 
   1   5   4      498.21      568.82     14.71 o 
   2   5   4      720.14      748.89     18.59 o 
   3   5   4      122.07      127.76     11.73 o 
   4   5   4     1065.36     1166.55     37.05 o 
   5   5   4     2433.00     2561.39     87.90 o 
   6   5   4       71.93       81.60     13.90 o 
   7   5   4      150.62      154.62     17.76 o 
   8   5   4      939.54      968.95     45.40 o 
   9   5   4      154.67      167.30     16.85 o 
  10   5   4      950.49      897.37     38.08 o 
  11   5   4      110.37       96.29      7.38 o 
  12   5   4      312.16      287.34     12.03 o 
 -11   6   4       80.11       72.80      6.81 o 
 -10   6   4      546.64      506.97     15.96 o 
  -9   6   4       12.22       27.24      5.62 o 
  -8   6   4       34.05       31.25     11.24 o 
  -7   6   4       44.19       45.93     12.70 o 
  -6   6   4        8.96       13.75      8.97 o 
  -5   6   4      578.19      582.55     25.80 o 
  -4   6   4      129.26      127.86      9.99 o 
  -3   6   4        5.55        5.03      4.07 o 
  -2   6   4     1662.14     1567.54     31.85 o 
  -1   6   4      874.58      834.39     23.71 o 
   0   6   4     3642.91     3767.25    102.97 o 
   1   6   4      865.72      899.78     23.05 o 
   2   6   4     1753.10     1805.93     38.71 o 
   3   6   4       11.77       12.25      6.51 o 
   4   6   4       94.15      104.08     17.10 o 
   5   6   4      611.95      642.57     27.06 o 
   6   6   4       10.12       18.08      9.02 o 
   7   6   4       28.30       37.38     10.07 o 
   8   6   4       43.05       50.41     10.05 o 
   9   6   4       17.81       16.26      6.80 o 
  10   6   4      578.83      564.62     20.96 o 
  11   6   4       66.68       53.94      5.41 o 
  12   6   4      467.58      429.62     18.67 o 
 -11   7   4      232.29      203.39     26.93 o 
 -10   7   4      515.77      448.86     25.65 o 
  -9   7   4      253.61      241.67     28.64 o 
  -8   7   4       31.72       29.45     11.26 o 
  -7   7   4       15.44       20.52     10.43 o 
  -6   7   4       50.53       46.17     12.79 o 
  -5   7   4      175.86      177.21     21.62 o 
  -4   7   4       94.71       93.53      8.41 o 
  -3   7   4       14.01        9.46      4.24 o 
  -2   7   4      428.20      416.79     15.04 o 
  -1   7   4      720.31      718.52     32.53 o 
   0   7   4      750.28      774.30     21.16 o 
   1   7   4      652.74      650.35     16.63 o 
   2   7   4      441.23      448.95     17.03 o 
   3   7   4       19.71       23.02      5.08 o 
   4   7   4      101.04       89.16     24.82 o 
   5   7   4      193.77      184.83     14.73 o 
   6   7   4       47.10       58.52     12.92 o 
   7   7   4       15.02       12.22      7.56 o 
   8   7   4       55.84       64.15     12.03 o 
   9   7   4      228.48      221.25     18.98 o 
  10   7   4      558.75      537.73     19.90 o 
  11   7   4      210.56      190.37      7.78 o 
 -11   8   4       78.38       69.95      9.15 o 
 -10   8   4      390.74      333.98     17.85 o 
  -9   8   4       82.33       81.52      8.32 o 
  -8   8   4      916.65      971.07     49.66 o 
  -7   8   4      855.67      932.25     49.91 o 
  -6   8   4      614.61      625.75     40.56 o 
  -5   8   4      430.33      426.21     33.51 o 
  -4   8   4      367.27      340.75     15.39 o 
  -3   8   4      169.10      168.00     13.08 o 
  -2   8   4      260.81      222.13     10.95 o 
  -1   8   4       44.54       49.87      6.44 o 
   0   8   4      973.31     1089.99     25.83 o 
   1   8   4       46.45       50.50      5.87 o 
   2   8   4      244.45      225.55     10.67 o 
   3   8   4      161.22      153.29     10.26 o 
   4   8   4      431.10      383.84     17.50 o 
   5   8   4      511.66      517.83     24.63 o 
   6   8   4      688.44      697.03     39.55 o 
   7   8   4      827.66      916.27     45.87 o 
   8   8   4      856.42      903.82     44.03 o 
   9   8   4       90.07       85.90     12.69 o 
  10   8   4      398.85      373.99     12.81 o 
  11   8   4       89.71       82.08      8.59 o 
 -11   9   4       87.42      109.28     10.89 o 
 -10   9   4      221.39      226.43     18.63 o 
  -9   9   4       53.26       50.41      5.14 o 
  -8   9   4       13.86       28.48     11.42 o 
  -7   9   4      226.31      306.37     28.01 o 
  -6   9   4      130.93      130.04     19.11 o 
  -5   9   4      546.92      579.54     38.99 o 
  -4   9   4      672.95      706.76     42.86 o 
  -3   9   4     2231.83     2195.91     68.18 o 
  -2   9   4     1039.71     1023.46     28.19 o 
  -1   9   4       51.53       53.51      6.82 o 
   0   9   4       22.48       14.43      5.26 o 
   1   9   4       38.15       34.87      5.90 o 
   2   9   4     1049.05      979.05     25.71 o 
   3   9   4     2391.92     2253.08     39.75 o 
   4   9   4      606.39      612.05     21.17 o 
   5   9   4      487.29      482.92     18.69 o 
   6   9   4      100.78      115.81     22.26 o 
   7   9   4      224.77      270.75     24.34 o 
   8   9   4       11.61       13.57      6.14 o 
   9   9   4       39.95       33.19      7.25 o 
  10   9   4      220.58      207.10     11.49 o 
  11   9   4       85.57       76.89      8.69 o 
 -11  10   4      201.93      227.91     14.74 o 
 -10  10   4      316.86      365.14     23.07 o 
  -9  10   4      175.30      207.74     19.58 o 
  -8  10   4      400.58      406.04     29.79 o 
  -7  10   4       54.83       47.64     14.47 o 
  -6  10   4      205.49      242.99     25.14 o 
  -5  10   4       61.43       71.02     14.98 o 
  -4  10   4      203.81      208.48     23.91 o 
  -3  10   4      259.88      256.80     25.40 o 
  -2  10   4     1147.28     1117.63     29.67 o 
  -1  10   4      175.67      183.62     11.16 o 
   0  10   4     1635.25     1550.44     37.28 o 
   1  10   4      166.09      172.12      9.15 o 
   2  10   4     1220.96     1140.49     25.47 o 
   3  10   4      261.06      258.11     13.22 o 
   4  10   4      217.76      212.65     12.08 o 
   5  10   4       41.65       41.78      6.59 o 
   6  10   4      241.35      271.53     17.12 o 
   7  10   4       42.88       45.22      7.91 o 
   8  10   4      375.41      367.73     25.12 o 
   9  10   4      182.80      170.10     11.68 o 
  10  10   4      324.04      328.24     14.03 o 
  11  10   4      201.69      199.33     12.17 o 
 -10  11   4      565.43      645.57     30.34 o 
  -9  11   4      154.84      158.22     16.94 o 
  -8  11   4      578.26      651.53     37.34 o 
  -7  11   4      424.98      449.43     32.72 o 
  -6  11   4      626.01      661.19     40.94 o 
  -5  11   4       43.67       40.82     12.65 o 
  -4  11   4      128.19       98.44     17.22 o 
  -3  11   4      544.74      529.53     36.90 o 
  -2  11   4      347.48      336.69     28.75 o 
  -1  11   4      504.73      462.05     32.28 o 
   0  11   4     1129.42     1018.63     28.61 o 
   1  11   4      495.96      442.73     14.90 o 
   2  11   4      387.43      349.75     15.58 o 
   3  11   4      588.38      584.88     20.48 o 
   4  11   4      114.45      113.89      8.91 o 
   5  11   4       75.61       77.84      8.18 o 
   6  11   4      575.73      592.32     25.38 o 
   7  11   4      435.32      478.36     22.34 o 
   8  11   4      560.98      581.62     23.76 o 
   9  11   4      139.23      138.32     10.33 o 
  10  11   4      559.35      617.19     19.10 o 
 -10  12   4      472.95      530.51     25.41 o 
  -9  12   4      467.05      406.22     72.80 o 
  -8  12   4      131.07      120.23     15.74 o 
  -7  12   4      344.19      394.56     29.74 o 
  -6  12   4      145.96      143.76     19.41 o 
  -5  12   4       61.67       65.65     13.50 o 
  -4  12   4      106.20       85.97     15.57 o 
  -3  12   4       15.53       15.39      8.92 o 
  -2  12   4      699.27      718.63     42.97 o 
  -1  12   4      374.90      370.26     30.26 o 
   0  12   4     1260.28     1230.17     33.09 o 
   1  12   4      327.93      294.61     14.44 o 
   2  12   4      772.86      809.07     24.82 o 
   3  12   4       21.09       14.06      4.48 o 
   4  12   4      110.20      101.82      8.56 o 
   5  12   4       55.29       55.11      7.98 o 
   6  12   4      145.37      145.22     14.45 o 
   7  12   4      291.55      307.91     17.44 o 
   8  12   4      117.90      104.70      7.40 o 
   9  12   4      512.76      545.36     19.77 o 
  10  12   4      417.77      426.64     20.05 o 
 -10  13   4      109.24      127.20     10.83 o 
  -9  13   4      393.00      323.55     81.82 o 
  -8  13   4       88.98       85.35     13.44 o 
  -7  13   4      112.75      104.96     15.53 o 
  -6  13   4      184.46      185.89     20.59 o 
  -5  13   4       43.72       30.34     11.75 o 
  -4  13   4      115.19      127.70     18.03 o 
  -3  13   4       12.90        1.29      6.53 o 
  -2  13   4      479.57      440.79     32.72 o 
  -1  13   4     1303.88     1284.47     34.09 o 
   0  13   4       13.20        6.26      6.52 o 
   1  13   4     1303.84     1267.56     32.37 o 
   2  13   4      512.14      497.75     18.94 o 
   3  13   4       20.12       16.51      4.98 o 
   4  13   4      125.46      127.96     12.94 o 
   5  13   4       43.24       39.21     10.68 o 
   6  13   4      198.11      189.74     13.93 o 
   7  13   4      112.20      105.77     10.37 o 
   8  13   4       77.36       75.87      6.02 o 
   9  13   4      394.36      401.45     15.54 o 
  -9  14   4       57.96       76.22      9.50 o 
  -8  14   4      330.39      362.06     23.57 o 
  -7  14   4      197.93      212.90     20.27 o 
  -6  14   4     1245.41     1341.35     57.42 o 
  -5  14   4      289.19      316.80     27.31 o 
  -4  14   4      522.57      518.85     34.96 o 
  -3  14   4      143.28      146.00     18.65 o 
  -2  14   4       76.54       66.12      9.90 o 
  -1  14   4       26.74       32.18      6.62 o 
   0  14   4       74.78       63.19      9.65 o 
   1  14   4       31.90       27.76      5.67 o 
   2  14   4       57.62       52.16      6.69 o 
   3  14   4      140.45      139.28      9.89 o 
   4  14   4      488.12      466.14     17.25 o 
   5  14   4      239.34      270.95     16.18 o 
   6  14   4     1222.02     1293.34     38.00 o 
   7  14   4      232.77      252.41     13.90 o 
   8  14   4      320.31      352.90     11.86 o 
   9  14   4       64.51       67.79      8.14 o 
  -9  15   4      169.52      170.34     12.03 o 
  -8  15   4      156.13      165.86     14.26 o 
  -7  15   4      699.52      781.46     27.44 o 
  -6  15   4      240.98      262.02     31.97 o 
  -5  15   4      661.45      692.30     25.89 o 
  -4  15   4      583.93      595.47     24.93 o 
  -3  15   4      376.25      417.00     21.13 o 
  -2  15   4      111.56      124.47     12.22 o 
  -1  15   4       50.69       51.19      9.21 o 
   0  15   4        4.04       10.38      5.68 o 
   1  15   4       65.27       59.14      9.01 o 
   2  15   4      122.55      120.19      9.23 o 
   3  15   4      336.52      355.65     15.07 o 
   4  15   4      602.45      617.67     24.98 o 
   5  15   4      695.59      704.66     25.63 o 
   6  15   4      258.51      297.91     15.71 o 
   7  15   4      599.74      674.63     18.32 o 
   8  15   4      141.37      146.95      8.03 o 
  -8  16   4      107.80       97.38     10.03 o 
  -7  16   4        3.01        5.62      5.98 o 
  -6  16   4       59.88       61.12      6.75 o 
  -5  16   4      234.31      240.32     13.94 o 
  -4  16   4      243.32      240.52     18.62 o 
  -3  16   4      688.93      662.84     25.99 o 
  -2  16   4      242.88      260.69     16.56 o 
  -1  16   4      125.63      134.58     12.15 o 
   0  16   4       25.24       45.55      8.32 o 
   1  16   4      138.52      155.31     12.58 o 
   2  16   4      227.40      237.02     14.94 o 
   3  16   4      701.88      705.05     35.99 o 
   6  16   4       68.93       71.74     10.49 o 
   7  16   4        3.26        1.48      3.79 o 
   8  16   4      106.06       92.78      7.53 o 
  -8  17   4      927.74     1015.19     34.15 o 
  -7  17   4      282.35      267.27     16.22 o 
  -6  17   4       18.21       24.00      6.89 o 
  -5  17   4       87.67      106.74      8.47 o 
  -4  17   4      154.79      150.44     10.73 o 
  -3  17   4      243.63      262.49     15.08 o 
  -2  17   4       43.67       53.24      7.93 o 
  -1  17   4      348.21      353.87     18.12 o 
   0  17   4      231.94      210.95     15.55 o 
   1  17   4      389.08      420.48     19.49 o 
   2  17   4       45.57       45.27      9.28 o 
   3  17   4      240.30      278.97     20.44 o 
   5  17   4       62.89       76.96     11.02 o 
   6  17   4       15.64       14.51      5.69 o 
   7  17   4      295.43      315.71     16.93 o 
  -7  18   4      201.17      207.75     13.64 o 
  -6  18   4        1.98        2.80      5.74 o 
  -5  18   4       22.51       22.31      5.22 o 
  -4  18   4       40.98       33.79      5.60 o 
  -3  18   4      162.55      158.28     11.12 o 
  -2  18   4      638.83      638.97     23.36 o 
  -1  18   4      476.85      522.35     21.16 o 
   0  18   4      531.96      570.71     22.15 o 
   1  18   4      463.56      433.89     26.10 o 
   2  18   4      614.36      621.68     30.58 o 
   4  18   4       31.48       28.53      7.86 o 
   5  18   4       26.14       26.94      7.19 o 
   6  18   4        1.23        8.10      4.29 o 
   7  18   4      203.82      200.63     11.57 o 
  -6  19   4      133.48      134.79     11.10 o 
  -5  19   4       67.08       75.28      9.90 o 
  -4  19   4      417.98      405.27     15.66 o 
  -3  19   4      217.83      206.47     11.19 o 
  -2  19   4      318.91      305.28     14.35 o 
  -1  19   4      456.47      491.93     18.87 o 
   0  19   4      630.74      653.88     21.35 o 
   1  19   4      550.19      555.45     19.47 o 
   2  19   4      267.44      220.15     11.33 o 
   3  19   4      193.61      185.36     15.68 o 
   4  19   4      421.12      434.60     23.65 o 
   5  19   4       73.74       77.60      9.25 o 
   6  19   4      164.87      167.77     11.35 o 
  -5  20   4      183.05      183.52     12.03 o 
  -4  20   4      122.06      113.77     10.52 o 
  -3  20   4       48.23       47.72      7.45 o 
  -2  20   4      244.84      240.57     16.32 o 
  -1  20   4       88.40       84.85     10.05 o 
   0  20   4      203.05      185.42     11.18 o 
   1  20   4       76.14       68.01      8.48 o 
   2  20   4      237.38      231.42     15.59 o 
   3  20   4       43.38       47.79      7.70 o 
   4  20   4      128.52      129.65     11.27 o 
   5  20   4      159.99      166.09     11.55 o 
   1  21   4      160.70      134.07      9.68 o 
   2  21   4      157.93      152.70     10.72 o 
   3  21   4       68.48       84.48      8.18 o 
   0   0   5     1244.70     1209.88     64.36 o 
   1   0   5      143.14      151.19      9.62 o 
   2   0   5     3205.53     3531.56     90.77 o 
   3   0   5        2.08       -1.18      5.60 o 
   4   0   5      214.53      224.72     21.30 o 
   5   0   5     2832.65     3024.75     98.92 o 
   6   0   5      123.59      140.16     17.19 o 
   7   0   5      188.29      183.62     18.36 o 
   8   0   5      170.74      159.77     15.93 o 
   9   0   5      189.44      190.53     15.17 o 
  10   0   5      687.92      616.69     25.50 o 
 -10   1   5      439.12      373.95     18.80 o 
  -9   1   5       25.57       28.54      6.65 o 
  -8   1   5      772.12      789.40     36.91 o 
  -7   1   5      221.26      218.05     19.85 o 
  -6   1   5      108.73      119.97     11.12 o 
  -5   1   5     1385.30     1456.71     73.26 o 
  -4   1   5       17.21       17.38      6.99 o 
  -3   1   5      327.34      310.10     19.72 o 
  -2   1   5      237.12      254.36     18.09 o 
  -1   1   5      882.23      937.04     39.49 o 
   0   1   5      288.63      292.04     16.10 o 
   1   1   5      838.63      876.97     38.84 o 
   2   1   5      262.54      311.04     15.10 o 
   3   1   5      307.66      336.43     22.01 o 
   4   1   5       25.03       27.10      9.55 o 
   5   1   5     1454.38     1592.97     63.97 o 
   6   1   5       80.69       85.84     13.73 o 
   7   1   5      181.04      201.98     18.91 o 
   8   1   5      765.43      768.72     36.14 o 
   9   1   5       26.10       28.00      6.35 o 
  10   1   5      443.55      411.95     15.44 o 
 -10   2   5       51.13       51.52      5.32 o 
  -9   2   5      248.94      241.04     17.16 o 
  -8   2   5      545.21      544.42     41.44 o 
  -7   2   5      361.95      347.54     17.87 o 
  -6   2   5      271.89      286.56     17.06 o 
  -5   2   5      142.85      145.57     18.19 o 
  -4   2   5      382.38      356.71     28.41 o 
  -3   2   5       42.18       45.88      7.95 o 
  -2   2   5      632.30      639.27     24.88 o 
  -1   2   5      475.95      522.15     26.03 o 
   0   2   5      684.92      716.75     27.95 o 
   1   2   5      447.01      496.17     18.70 o 
   2   2   5      625.77      696.72     25.02 o 
   3   2   5       65.72       74.59     12.95 o 
   4   2   5      422.09      488.06     31.75 o 
   5   2   5      139.29      131.05     17.20 o 
   6   2   5      264.63      291.65     23.89 o 
   7   2   5      397.94      397.78     27.03 o 
   8   2   5      629.70      637.32     32.23 o 
   9   2   5      218.95      207.95     15.83 o 
  10   2   5       59.85       50.39      5.54 o 
 -10   3   5       38.13       39.18      4.48 o 
  -9   3   5      264.35      235.35     11.84 o 
  -8   3   5       20.94       20.09      5.29 o 
  -7   3   5      150.67      132.87     27.05 o 
  -6   3   5      210.26      231.47     15.60 o 
  -5   3   5      346.28      347.30     21.06 o 
  -4   3   5       81.64       98.16     11.96 o 
  -3   3   5      259.25      240.41     15.61 o 
  -2   3   5      929.55      947.17     28.07 o 
  -1   3   5        9.76        9.87      5.24 o 
   0   3   5       29.29       27.98      7.16 o 
   1   3   5        6.15       -3.02      6.76 o 
   2   3   5      910.34      947.99     27.66 o 
   3   3   5      218.41      240.84     16.03 o 
   4   3   5       64.39       54.44     11.88 o 
   5   3   5      373.08      428.98     30.26 o 
   6   3   5      194.70      229.82     21.50 o 
   7   3   5      156.27      159.08     17.08 o 
   8   3   5       22.12       28.69      8.32 o 
   9   3   5      273.88      253.08     17.50 o 
  10   3   5       39.68       31.35      4.57 o 
 -10   4   5      365.40      311.55     20.92 o 
  -9   4   5      119.89      105.11      8.01 o 
  -8   4   5      295.21      291.66     26.61 o 
  -7   4   5       18.57       11.20      6.14 o 
  -6   4   5      764.13      664.45     39.73 o 
  -5   4   5     1232.97     1181.08     57.04 o 
  -4   4   5      717.49      742.82     44.41 o 
  -3   4   5     1329.57     1372.30     63.01 o 
  -2   4   5      280.69      282.58     13.57 o 
  -1   4   5       54.39       60.05      7.48 o 
   0   4   5      297.18      307.77     16.89 o 
   1   4   5       38.92       43.51      9.55 o 
   2   4   5      283.70      312.87     15.36 o 
   3   4   5     1446.06     1542.75     44.71 o 
   4   4   5      744.97      809.59     42.20 o 
   5   4   5     1143.97     1299.00     55.88 o 
   6   4   5      886.10      956.70     45.47 o 
   7   4   5       20.96       16.56      8.32 o 
   8   4   5      230.77      245.40     19.15 o 
   9   4   5      101.58       98.02     10.99 o 
  10   4   5      358.60      317.02     12.53 o 
 -10   5   5      259.19      217.71      9.20 o 
  -9   5   5      222.38      195.71     22.82 o 
  -8   5   5      121.89      111.84     24.82 o 
  -7   5   5      304.77      285.86     16.16 o 
  -6   5   5      444.88      393.47     30.52 o 
  -5   5   5      153.95      134.30     19.58 o 
  -4   5   5        4.79        8.31      5.99 o 
  -3   5   5        0.99        4.25      8.28 o 
  -2   5   5       96.72       89.11      8.60 o 
  -1   5   5      253.03      242.71     13.09 o 
   0   5   5       27.09       19.38      7.28 o 
   1   5   5      280.45      308.88     19.87 o 
   2   5   5       85.09       91.08      9.98 o 
   3   5   5        0.70        6.63      6.33 o 
   4   5   5        4.47       -7.93      7.93 o 
   5   5   5      213.29      246.22     22.31 o 
   6   5   5      398.57      413.57     28.55 o 
   7   5   5      265.99      271.35     21.75 o 
   8   5   5       89.29       94.13     12.06 o 
   9   5   5      236.07      222.89     16.29 o 
  10   5   5      279.04      272.17     10.94 o 
  -9   6   5      403.76      353.01     17.38 o 
  -8   6   5      282.22      266.65     23.21 o 
  -7   6   5      128.85      106.97     15.29 o 
  -6   6   5       56.10       63.91     14.12 o 
  -5   6   5       17.08       23.96      6.94 o 
  -4   6   5      776.04      816.78     31.90 o 
  -3   6   5       87.39       74.01      9.03 o 
  -2   6   5     1007.65     1010.25     57.80 o 
  -1   6   5        9.50        7.45      5.17 o 
   0   6   5     1436.64     1550.46     47.24 o 
   1   6   5       12.76       20.19     10.24 o 
   2   6   5     1221.34     1351.26     42.21 o 
   3   6   5      105.14      104.69     11.27 o 
   4   6   5      732.27      813.98     41.92 o 
   5   6   5        6.74       -1.10      7.13 o 
   6   6   5       60.87       54.95     11.75 o 
   7   6   5      164.56      196.39     18.57 o 
   8   6   5      269.89      254.15     19.45 o 
   9   6   5      398.16      413.32     22.51 o 
  10   6   5      214.26      210.15     12.85 o 
  -9   7   5      231.10      209.56      8.53 o 
  -8   7   5      556.13      536.56     20.84 o 
  -7   7   5      262.78      277.60     23.64 o 
  -6   7   5      430.91      433.79     20.72 o 
  -5   7   5      104.99      114.62     11.75 o 
  -4   7   5        3.74        3.47      5.46 o 
  -3   7   5       74.87       90.61      9.82 o 
  -2   7   5       11.84       14.19      5.15 o 
  -1   7   5      929.03      935.75     35.52 o 
   0   7   5     1661.19     1531.36    175.04 o 
   1   7   5      916.71      948.61     50.54 o 
   2   7   5        7.49        6.36      4.09 o 
   3   7   5       57.98       74.11      9.66 o 
   4   7   5        5.40       -0.73      5.68 o 
   5   7   5       87.83       80.40     14.41 o 
   6   7   5      433.57      473.61     30.47 o 
   7   7   5      241.10      263.13     21.39 o 
   8   7   5      519.95      534.94     28.66 o 
   9   7   5      243.65      218.47     10.58 o 
  10   7   5      295.55      255.97     13.77 o 
  -9   8   5      221.47      229.10     28.92 o 
  -8   8   5      314.89      309.75     15.03 o 
  -7   8   5      218.21      205.88     13.45 o 
  -6   8   5      866.01      921.39     62.53 o 
  -5   8   5       26.68       32.13      8.42 o 
  -4   8   5      569.32      610.94     32.80 o 
  -3   8   5      447.32      449.12     22.05 o 
  -2   8   5      188.46      189.32     13.37 o 
  -1   8   5      611.18      617.49     24.12 o 
   0   8   5       18.10       18.77     11.01 o 
   1   8   5      562.86      564.82     59.06 o 
   2   8   5      183.53      197.49     12.60 o 
   3   8   5      480.50      434.70     20.62 o 
   4   8   5      583.11      625.11     39.59 o 
   5   8   5       29.74       36.21     10.14 o 
   6   8   5      809.04      882.73     42.82 o 
   7   8   5      218.70      222.69     19.58 o 
   8   8   5      289.03      312.14     21.10 o 
   9   8   5      247.96      262.71     16.80 o 
  -9   9   5      221.47      204.52     33.11 o 
  -8   9   5       27.81       32.91      5.24 o 
  -7   9   5       94.92       96.81      8.64 o 
  -6   9   5      251.11      255.99     15.73 o 
  -5   9   5       90.99       96.32     11.31 o 
  -4   9   5      501.88      523.21     25.32 o 
  -3   9   5      246.94      259.14     18.33 o 
  -2   9   5      218.49      223.36     13.88 o 
  -1   9   5       50.27       50.95      8.57 o 
   0   9   5        3.98        0.50      7.07 o 
   1   9   5       59.23       53.22      8.82 o 
   2   9   5      186.64      201.73     11.56 o 
   3   9   5      203.63      196.82     11.21 o 
   4   9   5      509.22      506.77     33.22 o 
   5   9   5       91.42       89.32     14.51 o 
   6   9   5      265.72      308.37     24.27 o 
   7   9   5       92.75       93.45     13.42 o 
   8   9   5       27.46       36.90      7.97 o 
   9   9   5      236.08      220.10     14.69 o 
  -9  10   5      163.86      155.98     12.37 o 
  -8  10   5      280.57      254.18     15.57 o 
  -7  10   5      240.74      264.25     14.24 o 
  -6  10   5      253.16      281.54     16.18 o 
  -5  10   5       65.34       67.01      9.10 o 
  -4  10   5     1073.55     1104.43     75.24 o 
  -3  10   5      495.22      529.52     26.10 o 
  -2  10   5      274.68      313.97     20.28 o 
  -1  10   5      251.92      265.69     27.48 o 
   0  10   5      139.45      147.62     11.13 o 
   1  10   5      290.36      319.43     18.64 o 
   2  10   5      264.72      277.82     13.40 o 
   3  10   5      491.64      522.93     18.46 o 
   4  10   5     1060.81     1088.55     36.46 o 
   5  10   5       66.69       71.57     12.57 o 
   6  10   5      216.65      253.54     21.66 o 
   7  10   5      220.70      247.80     20.10 o 
   8  10   5      300.71      317.75     20.35 o 
   9  10   5      165.55      165.92     11.82 o 
  -8  11   5      466.62      426.85     14.36 o 
  -7  11   5      330.86      341.71     17.00 o 
  -6  11   5      106.80      113.84     10.34 o 
  -5  11   5      466.46      485.40     22.50 o 
  -4  11   5       16.52       15.03      6.35 o 
  -3  11   5      417.63      417.86     22.66 o 
  -2  11   5       71.77       90.45     11.78 o 
  -1  11   5       63.67       75.10      9.97 o 
   0  11   5      758.20      693.54     23.02 o 
   1  11   5       56.77       61.79      8.99 o 
   2  11   5       71.88       73.48      7.65 o 
   3  11   5      400.73      406.76     15.83 o 
   4  11   5       14.28       20.72      8.41 o 
   5  11   5      463.85      468.15     30.28 o 
   6  11   5      119.80      100.66     13.90 o 
   7  11   5      327.23      373.19     23.87 o 
   8  11   5      463.79      491.91     24.75 o 
  -8  12   5      131.94      121.11      6.54 o 
  -7  12   5      179.19      187.99     10.89 o 
  -6  12   5       48.96       56.01      7.60 o 
  -5  12   5      208.90      227.19     14.86 o 
  -4  12   5      113.33      111.38     11.51 o 
  -3  12   5       12.35       16.12     11.83 o 
  -2  12   5      833.37      892.51     32.29 o 
  -1  12   5      197.01      201.71     14.98 o 
   0  12   5      352.41      441.95     26.02 o 
   1  12   5      186.86      172.28     10.95 o 
   2  12   5      804.83      849.20     26.83 o 
   3  12   5        7.45        8.06      3.74 o 
   4  12   5      129.17      128.49     15.82 o 
   5  12   5      202.39      240.40     20.97 o 
   6  12   5       47.23       52.58     10.17 o 
   7  12   5      167.34      178.95     15.70 o 
   8  12   5      122.55      136.87     11.76 o 
  -8  13   5       72.85       70.81      8.24 o 
  -7  13   5       61.58       60.03      4.74 o 
  -6  13   5      190.12      212.75      9.95 o 
  -5  13   5       98.58      110.14      8.12 o 
  -4  13   5      143.11      155.97     10.27 o 
  -3  13   5      168.96      164.66     10.80 o 
  -2  13   5       46.59       45.72      7.85 o 
  -1  13   5      445.45      507.12     22.79 o 
   0  13   5        7.67        3.08      5.30 o 
   1  13   5      495.58      537.86     22.59 o 
   2  13   5       40.96       39.31      9.29 o 
   3  13   5      153.98      149.02     11.81 o 
   4  13   5      149.43      157.29     16.73 o 
   5  13   5      102.60      113.16     13.81 o 
   6  13   5      170.60      183.75     16.34 o 
   7  13   5       55.31       52.86      7.36 o 
  -7  14   5      264.32      290.18     11.60 o 
  -6  14   5      538.66      586.71     15.91 o 
  -5  14   5        1.48        0.94      3.08 o 
  -4  14   5      271.19      317.70     13.40 o 
  -3  14   5      186.06      218.02     16.60 o 
  -2  14   5      123.21      117.58     10.96 o 
  -1  14   5      497.93      569.69     23.33 o 
   0  14   5      144.21      140.65     11.68 o 
   1  14   5      520.32      560.00     22.33 o 
   2  14   5      148.62      140.43     10.70 o 
   3  14   5      201.83      224.92     13.40 o 
   4  14   5      263.35      285.30     20.50 o 
   5  14   5        2.62        1.65      4.94 o 
  -6  15   5       48.02       53.67      5.12 o 
  -5  15   5      236.94      267.81     12.49 o 
  -4  15   5      294.99      349.08     16.42 o 
  -3  15   5      276.05      306.52     15.42 o 
  -2  15   5      217.09      238.54     14.12 o 
  -1  15   5       47.61       42.59      6.89 o 
   0  15   5      245.89      260.36     14.60 o 
   1  15   5       55.27       52.91      7.15 o 
   2  15   5      229.72      262.61     20.47 o 
   6  15   5       61.25       56.57      6.63 o 
  -6  16   5      273.84      277.42     14.61 o 
  -5  16   5      225.95      231.65     15.75 o 
  -4  16   5       75.66       80.80      7.14 o 
  -3  16   5      177.17      173.13     10.77 o 
  -2  16   5      306.37      370.48     16.43 o 
  -1  16   5       97.96      117.02      9.50 o 
   0  16   5       18.54       15.35      4.73 o 
   1  16   5       91.88      100.22      8.50 o 
   2  16   5      335.65      377.86     22.63 o 
   5  16   5      230.50      243.85     14.94 o 
  -5  17   5      105.64       98.61      8.78 o 
  -4  17   5       21.16       25.10      4.01 o 
  -3  17   5      162.53      208.74     10.58 o 
  -2  17   5       42.35       46.38      5.85 o 
  -1  17   5      171.59      185.58     10.69 o 
   0  17   5      122.52      106.74      8.16 o 
   1  17   5      173.50      189.59     15.06 o 
   4  17   5       15.13       17.65      5.50 o 
   5  17   5      112.58      105.28      8.14 o 
  -3  18   5       93.71       89.73      6.02 o 
  -2  18   5      273.80      265.74     16.44 o 
  -1  18   5       22.58       17.49      5.10 o 
   0  18   5      258.46      244.96     23.00 o 
   1  18   5       20.25       21.86      3.45 o 
   2  18   5      280.63      273.52     15.62 o 
   3  18   5       85.49       73.36      7.79 o 
   0   0   6      200.19      193.23     24.53 o 
   1   0   6        0.15      -10.10     10.10 o 
   2   0   6        9.40        4.91     13.56 o 
   3   0   6      174.00      190.48     13.71 o 
   4   0   6     1133.11     1192.09     36.17 o 
   5   0   6       47.36       46.59      7.40 o 
   6   0   6      254.68      276.87     14.16 o 
   7   0   6       66.92       69.86      6.55 o 
   8   0   6       15.96       13.84      4.47 o 
  -8   1   6      281.03      258.27     14.43 o 
  -7   1   6       24.41       17.25      5.35 o 
  -6   1   6       78.76       80.68      7.93 o 
  -5   1   6      319.49      343.33     16.72 o 
  -4   1   6      103.50      122.40     22.09 o 
  -3   1   6      467.03      477.71     22.42 o 
  -2   1   6      119.88       88.92      9.19 o 
  -1   1   6      183.41      173.11     16.97 o 
   0   1   6      993.61     1080.13     40.63 o 
   1   1   6      212.43      198.27     17.90 o 
   2   1   6      130.60      133.24     16.18 o 
   3   1   6      420.13      420.62     20.29 o 
   4   1   6      113.88      117.22     11.16 o 
   5   1   6      365.65      349.71     17.53 o 
   6   1   6       92.07       93.32      8.83 o 
   7   1   6       19.01       20.24     14.82 o 
   8   1   6      281.88      253.64     14.44 o 
  -8   2   6      171.77      171.22     11.45 o 
  -7   2   6       27.38       33.10      6.64 o 
  -6   2   6       34.42       34.99      7.79 o 
  -5   2   6      194.90      193.78     12.31 o 
  -4   2   6      351.36      367.38     18.01 o 
  -3   2   6      115.35      124.85     11.16 o 
  -2   2   6      493.13      514.10     25.52 o 
  -1   2   6      373.87      421.25     24.44 o 
   0   2   6     1138.56     1163.08     42.19 o 
   1   2   6      362.12      388.40     35.79 o 
   2   2   6      570.42      583.50     23.64 o 
   3   2   6      144.69      151.83     18.83 o 
   4   2   6      303.21      304.00     17.14 o 
   5   2   6      180.50      163.25     12.10 o 
   6   2   6       28.38       35.78      6.11 o 
   7   2   6       27.18       30.20      5.12 o 
   8   2   6      160.89      152.08     10.93 o 
  -8   3   6      342.59      310.31     15.71 o 
  -7   3   6      444.74      415.77     21.32 o 
  -6   3   6      246.06      249.76     17.53 o 
  -5   3   6       14.98       10.27      4.89 o 
  -4   3   6      112.93      115.64     10.14 o 
  -3   3   6      112.87      126.53     11.13 o 
  -2   3   6       21.81       18.40      5.20 o 
  -1   3   6       29.75       20.13      9.08 o 
   0   3   6       15.35       10.80     10.45 o 
   1   3   6       35.31       55.08     18.11 o 
   2   3   6       17.86       18.92     14.46 o 
   3   3   6       94.07       91.03     10.03 o 
   4   3   6      111.81      109.85     10.71 o 
   5   3   6       13.09       14.27      7.83 o 
   6   3   6      257.16      254.69     14.00 o 
   7   3   6      387.48      385.62     15.44 o 
   8   3   6      316.03      324.97     16.41 o 
  -8   4   6       51.88       54.07      6.22 o 
  -7   4   6      527.45      502.94     23.54 o 
  -6   4   6      243.43      238.27     17.07 o 
  -5   4   6      152.75      141.07     14.03 o 
  -4   4   6      554.72      564.99     21.54 o 
  -3   4   6      318.49      320.60     16.58 o 
  -2   4   6      419.08      431.34     18.63 o 
  -1   4   6      341.70      370.98     16.38 o 
   0   4   6      666.77      680.18     35.67 o 
   1   4   6      379.86      355.70     33.41 o 
   2   4   6      396.67      384.10     35.18 o 
   3   4   6      333.60      329.21     17.62 o 
   4   4   6      546.10      555.62     46.46 o 
   5   4   6      154.56      141.90     11.19 o 
   6   4   6      219.89      233.42     13.29 o 
   7   4   6      537.17      505.55     20.83 o 
   8   4   6       58.38       69.97      7.30 o 
  -7   5   6       32.51       34.08      6.46 o 
  -6   5   6      237.58      256.70     17.62 o 
  -5   5   6      403.92      388.64     23.09 o 
  -4   5   6      578.65      526.73     28.37 o 
  -3   5   6      450.87      416.54     26.95 o 
  -2   5   6      363.87      399.82     15.04 o 
  -1   5   6      214.03      233.11     17.05 o 
   0   5   6      224.72      204.17     15.21 o 
   1   5   6      211.25      208.12     26.35 o 
   2   5   6      307.29      317.88     32.00 o 
   3   5   6      461.26      436.09     20.10 o 
   4   5   6      617.01      596.78     45.22 o 
   5   5   6      378.22      386.62     22.64 o 
   6   5   6      228.26      227.61     13.03 o 
   7   5   6       34.86       45.23      5.70 o 
  -7   6   6      383.87      343.91     18.11 o 
  -6   6   6      599.83      580.25     27.23 o 
  -5   6   6     1002.25     1014.07     40.46 o 
  -4   6   6      142.47      141.31     13.98 o 
  -3   6   6       84.61       83.86      8.71 o 
  -2   6   6      854.61      909.70     30.69 o 
  -1   6   6       51.70       53.30      5.87 o 
   0   6   6       60.61       57.87      6.12 o 
   1   6   6       42.94       44.98      8.43 o 
   2   6   6      815.07      793.87     48.67 o 
   3   6   6       70.61       57.15      7.94 o 
   4   6   6      149.11      164.71     12.59 o 
   5   6   6     1070.87     1039.12     74.36 o 
   6   6   6      568.84      560.20     20.67 o 
   7   6   6      345.13      331.14     13.84 o 
  -7   7   6       72.40       66.92      7.54 o 
  -6   7   6      144.66      129.33     12.14 o 
  -5   7   6      557.36      550.53     27.30 o 
  -4   7   6       21.18       11.82      5.86 o 
  -3   7   6       80.55       82.79     11.46 o 
  -2   7   6       52.75       42.20      8.93 o 
  -1   7   6       35.12       37.25      5.23 o 
   0   7   6        0.73        1.91      3.53 o 
   1   7   6       34.46       27.35      7.91 o 
   2   7   6       42.10       36.79     14.42 o 
   3   7   6       83.35       79.80      8.80 o 
   4   7   6       25.76       30.07      8.30 o 
   5   7   6      502.35      482.52     19.68 o 
   6   7   6      119.94      133.54      9.59 o 
   7   7   6       85.78       75.94      6.42 o 
  -7   8   6        5.53        0.36      1.88 o 
  -6   8   6      119.35      108.16     10.59 o 
  -5   8   6      179.63      174.87     14.31 o 
  -4   8   6       99.30       96.18     14.95 o 
  -3   8   6       83.53       92.17     10.96 o 
  -2   8   6      489.36      487.67     19.58 o 
  -1   8   6      224.93      232.24     11.25 o 
   0   8   6      478.45      483.27     16.62 o 
   1   8   6      262.94      247.73     11.53 o 
   2   8   6      505.68      515.55     35.88 o 
   3   8   6       70.64       71.31     15.24 o 
   4   8   6      100.57       93.06      9.10 o 
   5   8   6      193.38      198.91     30.82 o 
   6   8   6      129.83      133.92      9.34 o 
   7   8   6        4.27        5.44      3.76 o 
  -6   9   6      125.96       96.36      9.47 o 
  -5   9   6      332.44      272.23     17.34 o 
  -4   9   6       39.61       34.85      6.94 o 
  -3   9   6      129.48      142.55     11.95 o 
  -2   9   6       38.57       36.51      6.09 o 
  -1   9   6      322.44      316.73     12.75 o 
   0   9   6        5.11        2.59      3.24 o 
   1   9   6      320.12      301.73     12.35 o 
   2   9   6       39.27       34.78     11.84 o 
   3   9   6      167.78      177.34     20.16 o 
   4   9   6       41.25       43.19      6.30 o 
   5   9   6      325.22      300.33     18.51 o 
   6   9   6      121.48      109.58      7.83 o 
  -6  10   6      722.99      675.49     67.95 o 
  -5  10   6       65.92       71.80      6.04 o 
  -4  10   6      587.11      610.02     52.98 o 
  -3  10   6      130.93      145.27     11.90 o 
  -2  10   6       46.44       57.85      6.59 o 
  -1  10   6      106.29      110.48      7.09 o 
   0  10   6        0.87        4.47      2.73 o 
   1  10   6      134.09      131.22      8.55 o 
   2  10   6       61.23       42.52     10.16 o 
   3  10   6      116.97      126.51     15.51 o 
   4  10   6      583.19      572.64     19.44 o 
   5  10   6       56.55       52.86     12.77 o 
   6  10   6      784.57      705.08     30.67 o 
  -5  11   6       45.89       39.31      5.54 o 
  -4  11   6      166.38      147.50      8.70 o 
  -3  11   6       78.93       81.19      7.05 o 
  -2  11   6      231.01      214.67     11.57 o 
  -1  11   6      278.04      292.72     19.58 o 
   0  11   6        8.40       10.36      2.89 o 
   1  11   6      278.13      266.56     10.44 o 
   2  11   6      269.04      255.15     19.12 o 
   3  11   6       62.60       57.78     10.50 o 
   4  11   6      132.37      132.06     14.24 o 
   5  11   6       56.05       51.23      8.89 o 
  -5  12   6      173.43      168.24     10.75 o 
  -4  12   6      386.81      365.05     12.69 o 
  -3  12   6       34.14       46.28      5.33 o 
  -2  12   6       58.92       62.51      6.22 o 
  -1  12   6      103.85       97.13      7.49 o 
   0  12   6        0.66       -3.61      7.72 o 
   1  12   6      103.42       96.59     16.05 o 
   2  12   6       70.84       62.98      8.78 o 
   3  12   6       47.00       48.43      7.86 o 
   4  12   6      366.18      365.06     19.73 o 
  -4  13   6       15.02       17.77      4.00 o 
  -3  13   6      221.39      212.49      9.51 o 
  -2  13   6        6.47        5.65      2.80 o 
  -1  13   6       49.24       50.54      5.41 o 
   0  13   6      424.11      431.58     14.95 o 
  -2  14   6      270.44      279.42     10.55 o 
  -1  14   6      436.63      472.25     16.11 o 
   0  14   6      221.30      239.39     15.24 o 
                                                 
